# Supplementary material for: Tetra­kis(nitrato-κ2 O,O′)[N,N′-1,4-phenyl­enebis(pyridine-4-carboxamide)-κN 1](4-{[4-(pyridine-4-carboxamido-κN 1)phen­yl]carbamo­yl}pyridin-1-ium)neodymium(III)
Source: Acta Crystallogr Sect E Struct Rep Online. 2012 Mar 21;68(Pt 4):m459. doi: 10.1107/S1600536812011397 (PMC3343854; doi:10.1107/S1600536812011397)
Supplement: Supplementary file 1 [file e-68-0m459-sup1.cif]

##############################################################################
#                                                                            #
# This CIF contains the data in a paper accepted for publication in          #
# Acta Crystallographica Section E. It conforms to the requirements of       #
# Notes for Authors for Acta Crystallographica Section E, and has been       #
# peer reviewed under the auspices of the IUCr Commission on Journals.       #
#                                                                            #
# Full details of the Crystallographic Information File format               #
# are given in the paper "The Crystallographic Information File (CIF):       #
# a New Standard Archive File for Crystallography" by S. R. Hall, F. H.      #
# Allen and I. D. Brown [Acta Cryst. (1991), A47, 655-685].                  #
#                                                                            #
# The current version of the core CIF dictionary is obtainable from          #
# ftp://ftp.iucr.org/pub/cif_core.dic.                                       #
#                                                                            #
# Software is freely available for graphical display of the structure(s)     #
# in this CIF. For information consult the CIF software page                 #
# http://www.iucr.org/resources/cif/software.                                #
#                                                                            #
# This file may be used for bona fide research purposes within the           #
# scientific community so long as proper attribution is given to the journal # 
# article from which it was obtained.                                        #
#                                                                            #
##############################################################################
data_I
_audit_creation_method     SHELXL-97
_chemical_name_systematic
;
Tetrakis(nitrato-\k^2^<i>O</i>,<i>O</i>')[<i>N</i>,<i>N</i>'-1,4-
phenylenebis(pyridine-4-carboxamide)-\k<i>N</i>^1^](4-{[4-(pyridine-4-
carboxamido-\k<i>N</i>^1^)phenyl]carbamoyl}pyridin-1-ium)neodymium(III)
;
_chemical_name_common     ?
_chemical_formula_moiety     'C36 H29 N12 Nd O16'
_chemical_formula_sum     'C36 H29 N12 Nd O16'
_chemical_formula_iupac     '[Nd (N O3)4 (C18 H15 N4 O2) (C18 H14 N4 O2)]'
_chemical_formula_weight     1029.95
_chemical_melting_point     ?
_symmetry_cell_setting     monoclinic
_symmetry_space_group_name_H-M     'C 2/c'
_symmetry_space_group_name_Hall     '-C 2yc'
loop_
    _symmetry_equiv_pos_as_xyz
    'x, y, z'
    '-x, y, -z+1/2'
    'x+1/2, y+1/2, z'
    '-x+1/2, y+1/2, -z+1/2'
    '-x, -y, -z'
    'x, -y, z-1/2'
    '-x+1/2, -y+1/2, -z'
    'x+1/2, -y+1/2, z-1/2'
_cell_length_a     19.856(4)
_cell_length_b     7.8491(14)
_cell_length_c     25.338(5)
_cell_angle_alpha     90.00
_cell_angle_beta     95.153(2)
_cell_angle_gamma     90.00
_cell_volume     3933.0(13)
_cell_formula_units_Z     4
_cell_measurement_reflns_used     5566
_cell_measurement_theta_min     2.50
_cell_measurement_theta_max     25.59
_cell_measurement_temperature     291(2)
_exptl_crystal_description     block
_exptl_crystal_colour     yellow
_exptl_crystal_size_max     0.28
_exptl_crystal_size_mid     0.24
_exptl_crystal_size_min     0.22
_exptl_crystal_density_diffrn     1.739
_exptl_crystal_density_meas     ?
_exptl_crystal_density_method     'not measured'
_exptl_crystal_F_000     2068
_exptl_absorpt_coefficient_mu     1.412
_exptl_absorpt_correction_type     multi-scan
_exptl_absorpt_process_details     '(SADABS; Bruker, 2004)'
_exptl_absorpt_correction_T_min     0.6932
_exptl_absorpt_correction_T_max     0.7464
_exptl_special_details
;
;
_diffrn_ambient_temperature     291(2)
_diffrn_radiation_type     MoK\a
_diffrn_radiation_wavelength     0.71073
_diffrn_radiation_source     'fine-focus sealed tube'
_diffrn_radiation_monochromator     graphite
_diffrn_measurement_device_type     'Bruker SMART APEX CCD'
_diffrn_measurement_method     '\f and \w scans'
_diffrn_detector_area_resol_mean     ?
_diffrn_reflns_number     14547
_diffrn_reflns_av_R_equivalents     0.0401
_diffrn_reflns_av_sigmaI/netI     0.0366
_diffrn_reflns_theta_min     2.06
_diffrn_reflns_theta_max     26.00
_diffrn_reflns_theta_full     26.00
_diffrn_measured_fraction_theta_max     0.997
_diffrn_measured_fraction_theta_full     0.997
_diffrn_reflns_limit_h_min     -24
_diffrn_reflns_limit_h_max     24
_diffrn_reflns_limit_k_min     -8
_diffrn_reflns_limit_k_max     9
_diffrn_reflns_limit_l_min     -31
_diffrn_reflns_limit_l_max     31
_diffrn_standards_number     ?
_diffrn_standards_interval_count     ?
_diffrn_standards_interval_time     ?
_diffrn_standards_decay_%     ?
_refine_special_details
;
Refinement of <i>F</i>^2^ against ALL reflections. The weighted <i>R</i>-factor
<i>wR</i> and goodness of fit <i>S</i> are based on <i>F</i>^2^, conventional
<i>R</i>-factors <i>R</i> are based on <i>F</i>, with <i>F</i> set to zero for
negative <i>F</i>^2^. The threshold expression of <i>F</i>^2^ >
\s(<i>F</i>^2^) is used only for calculating <i>R</i>-factors(gt) <i>etc</i>.
and is not relevant to the choice of reflections for refinement.
<i>R</i>-factors based on <i>F</i>^2^ are statistically about twice as large
as those based on <i>F</i>, and <i>R</i>- factors based on ALL data will be
even larger.
;
_reflns_number_total     3853
_reflns_number_gt     3510
_reflns_threshold_expression     I>2\s(I)
_refine_ls_structure_factor_coef     Fsqd
_refine_ls_matrix_type     full
_refine_ls_R_factor_all     0.0336
_refine_ls_R_factor_gt     0.0291
_refine_ls_wR_factor_gt     0.0680
_refine_ls_wR_factor_ref     0.0698
_refine_ls_goodness_of_fit_ref     0.985
_refine_ls_restrained_S_all     0.985
_refine_ls_number_reflns     3853
_refine_ls_number_parameters     294
_refine_ls_number_restraints     0
_refine_ls_hydrogen_treatment     constr
_refine_ls_weighting_scheme     calc
_refine_ls_weighting_details
         'calc w=1/[\s^2^(Fo^2^)+(0.0368P)^2^+4.9413P] where P=(Fo^2^+2Fc^2^)/3'
_atom_sites_solution_hydrogens     geom
_atom_sites_solution_primary     direct
_atom_sites_solution_secondary     difmap
_refine_ls_shift/su_max     0.000
_refine_ls_shift/su_mean     0.000
_refine_diff_density_max     1.289
_refine_diff_density_min     -0.364
_refine_ls_extinction_method     none
_refine_ls_extinction_coef     ?
loop_
    _atom_type_symbol
    _atom_type_description
    _atom_type_scat_dispersion_real
    _atom_type_scat_dispersion_imag
    _atom_type_scat_source
    'C' 'C' 0.0033 0.0016
                         'International Tables Vol C Tables 4.2.6.8 and 6.1.1.4'
    'H' 'H' 0.0000 0.0000
                         'International Tables Vol C Tables 4.2.6.8 and 6.1.1.4'
    'N' 'N' 0.0061 0.0033
                         'International Tables Vol C Tables 4.2.6.8 and 6.1.1.4'
    'Nd' 'Nd' -0.1943 3.0179
                         'International Tables Vol C Tables 4.2.6.8 and 6.1.1.4'
    'O' 'O' 0.0106 0.0060
                         'International Tables Vol C Tables 4.2.6.8 and 6.1.1.4'
_computing_data_collection     'SMART (Bruker, 2004)'
_computing_cell_refinement     'SMART (Bruker, 2004)'
_computing_data_reduction     'SAINT (Bruker, 2004)'
_computing_structure_solution     'SHELXTL (Sheldrick, 2008)'
_computing_structure_refinement     'SHELXTL (Sheldrick, 2008)'
_computing_molecular_graphics     'DIAMOND (Brandenburg, 2006)'
_computing_publication_material     'SHELXTL (Sheldrick, 2008'
loop_
    _atom_site_type_symbol
    _atom_site_label
    _atom_site_fract_x
    _atom_site_fract_y
    _atom_site_fract_z
    _atom_site_U_iso_or_equiv
    _atom_site_adp_type
    _atom_site_calc_flag
    _atom_site_refinement_flags
    _atom_site_occupancy
    _atom_site_symmetry_multiplicity
    _atom_site_disorder_assembly
    _atom_site_disorder_group
    Nd Nd1 0.0000 0.03144(3) 0.2500 0.02816(8) Uani d S 1 2 . .
    O O1 0.12544(12) -0.0024(3) 0.23734(10) 0.0500(6) Uani d . 1 1 . .
    N N1 0.05042(13) 0.2942(3) 0.19938(10) 0.0375(6) Uani d . 1 1 . .
    C C1 0.08058(16) 0.4270(4) 0.22500(13) 0.0410(7) Uani d . 1 1 . .
    H H1 0.0736 0.4421 0.2605 0.049 Uiso calc R 1 1 . .
    O O2 0.10174(13) 0.1272(3) 0.30864(9) 0.0541(6) Uani d . 1 1 . .
    N N2 0.14665(14) 0.0697(4) 0.28005(13) 0.0522(8) Uani d . 1 1 . .
    C C2 0.12163(16) 0.5434(4) 0.20184(12) 0.0391(7) Uani d . 1 1 . .
    H H2 0.1411 0.6339 0.2214 0.047 Uiso calc R 1 1 . .
    O O3 0.20657(14) 0.0853(5) 0.29318(15) 0.0981(12) Uani d . 1 1 . .
    N N3 -0.02515(13) -0.2346(3) 0.16730(10) 0.0386(6) Uani d . 1 1 . .
    C C3 0.13313(14) 0.5224(4) 0.14925(12) 0.0345(6) Uani d . 1 1 . .
    O O4 -0.05520(12) -0.2346(3) 0.20850(9) 0.0493(6) Uani d . 1 1 . .
    N N4 0.18418(12) 0.7980(3) 0.13715(10) 0.0390(6) Uani d . 1 1 . .
    H H4A 0.1615 0.8285 0.1644 0.047 Uiso d R 1 1 . .
    C C4 0.10281(17) 0.3846(4) 0.12217(12) 0.0412(7) Uani d . 1 1 . .
    H H4 0.1097 0.3652 0.0868 0.049 Uiso calc R 1 1 . .
    O O5 0.01619(12) -0.1125(3) 0.16218(9) 0.0497(6) Uani d . 1 1 . .
    N N5 0.32465(13) 1.3637(3) 0.06645(11) 0.0425(6) Uani d . 1 1 . .
    H H5A 0.3067 1.4584 0.0785 0.051 Uiso d R 1 1 . .
    C C5 0.06243(16) 0.2773(4) 0.14848(12) 0.0413(7) Uani d . 1 1 . .
    H H5 0.0420 0.1866 0.1296 0.050 Uiso calc R 1 1 . .
    O O6 -0.03444(14) -0.3447(4) 0.13396(10) 0.0657(7) Uani d . 1 1 . .
    N N6 0.45861(13) 1.8629(3) 0.00603(11) 0.0449(7) Uani d . 1 1 . .
    H H6 0.4815 1.9600 0.0045 0.054 Uiso d PR 0.50 1 . .
    C C6 0.17860(15) 0.6371(4) 0.11988(12) 0.0358(7) Uani d . 1 1 . .
    O O7 0.20613(13) 0.5820(3) 0.08216(10) 0.0566(6) Uani d . 1 1 . .
    C C7 0.22349(15) 0.9311(4) 0.11767(13) 0.0366(7) Uani d . 1 1 . .
    O O8 0.38974(12) 1.2586(3) 0.00483(10) 0.0542(6) Uani d . 1 1 . .
    C C8 0.23701(19) 1.0708(4) 0.15034(14) 0.0516(9) Uani d . 1 1 . .
    H H8 0.2231 1.0708 0.1844 0.062 Uiso calc R 1 1 . .
    C C9 0.27096(19) 1.2096(5) 0.13266(14) 0.0525(9) Uani d . 1 1 . .
    H H9 0.2790 1.3035 0.1547 0.063 Uiso calc R 1 1 . .
    C C10 0.29314(15) 1.2111(4) 0.08252(12) 0.0384(7) Uani d . 1 1 . .
    C C11 0.28130(16) 1.0710(4) 0.05014(13) 0.0404(7) Uani d . 1 1 . .
    H H11 0.2966 1.0703 0.0165 0.048 Uiso calc R 1 1 . .
    C C12 0.24663(16) 0.9308(4) 0.06760(13) 0.0401(7) Uani d . 1 1 . .
    H H12 0.2389 0.8366 0.0456 0.048 Uiso calc R 1 1 . .
    C C13 0.36928(15) 1.3780(4) 0.02994(12) 0.0376(7) Uani d . 1 1 . .
    C C14 0.39656(15) 1.5559(4) 0.02252(12) 0.0363(7) Uani d . 1 1 . .
    C C15 0.39694(17) 1.6835(4) 0.05940(13) 0.0445(8) Uani d . 1 1 . .
    H H15 0.3761 1.6679 0.0905 0.053 Uiso calc R 1 1 . .
    C C16 0.42859(18) 1.8357(4) 0.04990(14) 0.0490(8) Uani d . 1 1 . .
    H H16 0.4288 1.9219 0.0751 0.059 Uiso calc R 1 1 . .
    C C17 0.45621(16) 1.7421(5) -0.03105(13) 0.0470(8) Uani d . 1 1 . .
    H H17 0.4757 1.7630 -0.0624 0.056 Uiso calc R 1 1 . .
    C C18 0.42595(16) 1.5886(4) -0.02424(13) 0.0432(7) Uani d . 1 1 . .
    H H18 0.4250 1.5063 -0.0507 0.052 Uiso calc R 1 1 . .
loop_
    _atom_site_aniso_label
    _atom_site_aniso_U_11
    _atom_site_aniso_U_22
    _atom_site_aniso_U_33
    _atom_site_aniso_U_12
    _atom_site_aniso_U_13
    _atom_site_aniso_U_23
    Nd1 0.03137(12) 0.02393(12) 0.03054(12) 0.000 0.01028(8) 0.000
    O1 0.0389(12) 0.0579(16) 0.0550(15) 0.0037(10) 0.0140(11) 0.0070(11)
    N1 0.0421(14) 0.0277(14) 0.0441(15) -0.0043(11) 0.0117(11) 0.0039(11)
    C1 0.0498(18) 0.0317(18) 0.0434(17) -0.0036(14) 0.0149(14) 0.0018(13)
    O2 0.0614(16) 0.0571(16) 0.0424(13) -0.0094(12) -0.0036(11) -0.0003(11)
    N2 0.0366(15) 0.058(2) 0.061(2) -0.0048(13) -0.0022(14) 0.0215(15)
    C2 0.0446(17) 0.0303(16) 0.0434(17) -0.0051(13) 0.0097(13) -0.0034(13)
    O3 0.0409(16) 0.122(3) 0.126(3) -0.0114(17) -0.0256(17) 0.027(2)
    N3 0.0445(15) 0.0312(14) 0.0406(14) -0.0007(11) 0.0067(11) -0.0052(11)
    C3 0.0329(14) 0.0270(15) 0.0445(17) 0.0001(12) 0.0085(12) 0.0048(12)
    O4 0.0651(15) 0.0403(13) 0.0457(13) -0.0136(11) 0.0228(11) -0.0057(10)
    N4 0.0403(14) 0.0321(15) 0.0472(15) -0.0051(11) 0.0187(11) 0.0033(11)
    C4 0.0526(19) 0.0349(18) 0.0373(16) -0.0075(15) 0.0105(14) 0.0009(13)
    O5 0.0597(14) 0.0437(14) 0.0494(13) -0.0146(12) 0.0247(11) -0.0082(11)
    N5 0.0478(15) 0.0272(14) 0.0557(16) -0.0075(11) 0.0226(13) -0.0010(11)
    C5 0.0478(18) 0.0334(17) 0.0430(18) -0.0086(14) 0.0050(14) 0.0015(13)
    O6 0.0768(18) 0.0620(18) 0.0598(16) -0.0183(14) 0.0153(13) -0.0294(13)
    N6 0.0406(15) 0.0378(16) 0.0565(17) -0.0121(12) 0.0053(12) 0.0087(13)
    C6 0.0349(15) 0.0312(17) 0.0424(17) -0.0015(12) 0.0102(13) 0.0020(12)
    O7 0.0724(17) 0.0382(13) 0.0647(16) -0.0087(12) 0.0373(13) -0.0040(11)
    C7 0.0339(15) 0.0279(17) 0.0495(18) -0.0045(12) 0.0117(13) 0.0043(12)
    O8 0.0538(14) 0.0405(14) 0.0723(16) -0.0109(11) 0.0276(12) -0.0106(12)
    C8 0.067(2) 0.043(2) 0.049(2) -0.0161(17) 0.0284(17) -0.0039(15)
    C9 0.066(2) 0.042(2) 0.053(2) -0.0170(17) 0.0239(17) -0.0108(16)
    C10 0.0352(15) 0.0317(17) 0.0498(18) -0.0056(13) 0.0123(13) 0.0026(13)
    C11 0.0438(17) 0.0389(19) 0.0396(17) -0.0097(14) 0.0100(13) 0.0025(13)
    C12 0.0432(17) 0.0326(18) 0.0451(18) -0.0092(13) 0.0081(14) -0.0016(13)
    C13 0.0333(15) 0.0381(19) 0.0422(17) -0.0051(13) 0.0074(13) -0.0019(14)
    C14 0.0320(15) 0.0371(18) 0.0405(16) -0.0055(12) 0.0074(12) 0.0030(13)
    C15 0.0502(19) 0.043(2) 0.0416(17) -0.0131(15) 0.0125(14) -0.0019(14)
    C16 0.053(2) 0.0404(19) 0.054(2) -0.0121(16) 0.0068(16) -0.0053(15)
    C17 0.0449(18) 0.050(2) 0.0473(19) -0.0064(16) 0.0122(15) 0.0096(16)
    C18 0.0439(18) 0.0451(19) 0.0422(17) -0.0077(15) 0.0122(14) -0.0024(14)
_geom_special_details
;
All e.s.d.'s (except the e.s.d. in the dihedral angle between two l.s. planes)
are estimated using the full covariance matrix. The cell e.s.d.'s are taken
into account individually in the estimation of e.s.d.'s in distances, angles
and torsion angles; correlations between e.s.d.'s in cell parameters are only
used when they are defined by crystal symmetry. An approximate (isotropic)
treatment of cell e.s.d.'s is used for estimating e.s.d.'s involving l.s.
planes.
;
loop_
    _geom_bond_atom_site_label_1
    _geom_bond_atom_site_label_2
    _geom_bond_site_symmetry_2
    _geom_bond_distance
    _geom_bond_publ_flag
    Nd1 O2 . 2.513(2) ?
    Nd1 O2 2 2.513(2) ?
    Nd1 O5 . 2.542(2) ?
    Nd1 O5 2 2.542(2) ?
    Nd1 O4 . 2.542(2) ?
    Nd1 O4 2 2.542(2) ?
    Nd1 O1 2 2.554(2) ?
    Nd1 O1 . 2.554(2) ?
    Nd1 N1 . 2.671(2) ?
    Nd1 N1 2 2.671(2) ?
    Nd1 N2 2 2.958(3) ?
    Nd1 N2 . 2.958(3) ?
    O1 N2 . 1.260(4) ?
    N1 C1 . 1.340(4) ?
    N1 C5 . 1.339(4) ?
    C1 C2 . 1.389(4) ?
    C1 H1 . 0.9300 ?
    O2 N2 . 1.281(4) ?
    N2 O3 . 1.213(4) ?
    C2 C3 . 1.382(4) ?
    C2 H2 . 0.9300 ?
    N3 O6 . 1.211(3) ?
    N3 O4 . 1.248(3) ?
    N3 O5 . 1.276(3) ?
    C3 C4 . 1.389(4) ?
    C3 C6 . 1.517(4) ?
    N4 C6 . 1.338(4) ?
    N4 C7 . 1.419(4) ?
    N4 H4A . 0.8902 ?
    C4 C5 . 1.376(4) ?
    C4 H4 . 0.9300 ?
    N5 C13 . 1.342(4) ?
    N5 C10 . 1.428(4) ?
    N5 H5A . 0.8900 ?
    C5 H5 . 0.9300 ?
    N6 C16 . 1.325(4) ?
    N6 C17 . 1.333(4) ?
    N6 H6 . 0.8900 ?
    C6 O7 . 1.222(4) ?
    C7 C8 . 1.385(5) ?
    C7 C12 . 1.388(4) ?
    O8 C13 . 1.222(4) ?
    C8 C9 . 1.377(5) ?
    C8 H8 . 0.9300 ?
    C9 C10 . 1.382(4) ?
    C9 H9 . 0.9300 ?
    C10 C11 . 1.380(4) ?
    C11 C12 . 1.391(4) ?
    C11 H11 . 0.9300 ?
    C12 H12 . 0.9300 ?
    C13 C14 . 1.516(4) ?
    C14 C15 . 1.369(4) ?
    C14 C18 . 1.391(4) ?
    C15 C16 . 1.381(5) ?
    C15 H15 . 0.9300 ?
    C16 H16 . 0.9300 ?
    C17 C18 . 1.364(5) ?
    C17 H17 . 0.9300 ?
    C18 H18 . 0.9300 ?
loop_
    _geom_angle_atom_site_label_1
    _geom_angle_atom_site_label_2
    _geom_angle_atom_site_label_3
    _geom_angle_site_symmetry_1
    _geom_angle_site_symmetry_3
    _geom_angle
    _geom_angle_publ_flag
    O2 Nd1 O2 . 2 145.18(12) ?
    O2 Nd1 O5 . . 119.51(8) ?
    O2 Nd1 O5 2 . 76.91(8) ?
    O2 Nd1 O5 . 2 76.91(8) ?
    O2 Nd1 O5 2 2 119.51(8) ?
    O5 Nd1 O5 . 2 127.20(11) ?
    O2 Nd1 O4 . . 141.65(8) ?
    O2 Nd1 O4 2 . 72.99(8) ?
    O5 Nd1 O4 . . 49.93(7) ?
    O5 Nd1 O4 2 . 85.01(8) ?
    O2 Nd1 O4 . 2 72.99(8) ?
    O2 Nd1 O4 2 2 141.65(8) ?
    O5 Nd1 O4 . 2 85.01(8) ?
    O5 Nd1 O4 2 2 49.93(7) ?
    O4 Nd1 O4 . 2 69.51(11) ?
    O2 Nd1 O1 . 2 134.28(8) ?
    O2 Nd1 O1 2 2 50.51(8) ?
    O5 Nd1 O1 . 2 105.38(8) ?
    O5 Nd1 O1 2 2 69.04(8) ?
    O4 Nd1 O1 . 2 65.00(8) ?
    O4 Nd1 O1 2 2 104.58(8) ?
    O2 Nd1 O1 . . 50.51(8) ?
    O2 Nd1 O1 2 . 134.28(8) ?
    O5 Nd1 O1 . . 69.04(8) ?
    O5 Nd1 O1 2 . 105.38(8) ?
    O4 Nd1 O1 . . 104.58(8) ?
    O4 Nd1 O1 2 . 65.00(8) ?
    O1 Nd1 O1 2 . 168.06(11) ?
    O2 Nd1 N1 . . 74.74(8) ?
    O2 Nd1 N1 2 . 78.52(8) ?
    O5 Nd1 N1 . . 80.83(8) ?
    O5 Nd1 N1 2 . 147.80(8) ?
    O4 Nd1 N1 . . 127.02(7) ?
    O4 Nd1 N1 2 . 131.83(8) ?
    O1 Nd1 N1 2 . 123.55(8) ?
    O1 Nd1 N1 . . 66.92(8) ?
    O2 Nd1 N1 . 2 78.52(8) ?
    O2 Nd1 N1 2 2 74.74(8) ?
    O5 Nd1 N1 . 2 147.80(8) ?
    O5 Nd1 N1 2 2 80.83(8) ?
    O4 Nd1 N1 . 2 131.83(8) ?
    O4 Nd1 N1 2 2 127.02(7) ?
    O1 Nd1 N1 2 2 66.92(8) ?
    O1 Nd1 N1 . 2 123.55(8) ?
    N1 Nd1 N1 . 2 78.88(11) ?
    O2 Nd1 N2 . 2 147.38(8) ?
    O2 Nd1 N2 2 2 25.44(8) ?
    O5 Nd1 N2 . 2 91.07(8) ?
    O5 Nd1 N2 2 2 94.10(9) ?
    O4 Nd1 N2 . 2 66.36(8) ?
    O4 Nd1 N2 2 2 124.59(9) ?
    O1 Nd1 N2 2 2 25.07(9) ?
    O1 Nd1 N2 . 2 157.96(8) ?
    N1 Nd1 N2 . 2 101.58(9) ?
    N1 Nd1 N2 2 2 69.05(8) ?
    O2 Nd1 N2 . . 25.44(8) ?
    O2 Nd1 N2 2 . 147.38(8) ?
    O5 Nd1 N2 . . 94.10(9) ?
    O5 Nd1 N2 2 . 91.07(8) ?
    O4 Nd1 N2 . . 124.59(9) ?
    O4 Nd1 N2 2 . 66.36(8) ?
    O1 Nd1 N2 2 . 157.96(8) ?
    O1 Nd1 N2 . . 25.07(9) ?
    N1 Nd1 N2 . . 69.05(8) ?
    N1 Nd1 N2 2 . 101.58(9) ?
    N2 Nd1 N2 2 . 168.35(12) ?
    N2 O1 Nd1 . . 95.73(19) ?
    C1 N1 C5 . . 115.7(3) ?
    C1 N1 Nd1 . . 122.6(2) ?
    C5 N1 Nd1 . . 119.53(19) ?
    N1 C1 C2 . . 124.1(3) ?
    N1 C1 H1 . . 118.0 ?
    C2 C1 H1 . . 118.0 ?
    N2 O2 Nd1 . . 97.10(18) ?
    O3 N2 O1 . . 121.7(4) ?
    O3 N2 O2 . . 121.7(4) ?
    O1 N2 O2 . . 116.6(3) ?
    O3 N2 Nd1 . . 179.0(3) ?
    O1 N2 Nd1 . . 59.20(15) ?
    O2 N2 Nd1 . . 57.46(15) ?
    C3 C2 C1 . . 118.9(3) ?
    C3 C2 H2 . . 120.6 ?
    C1 C2 H2 . . 120.6 ?
    O6 N3 O4 . . 121.9(3) ?
    O6 N3 O5 . . 121.6(3) ?
    O4 N3 O5 . . 116.5(2) ?
    O6 N3 Nd1 . . 178.8(2) ?
    O4 N3 Nd1 . . 58.16(14) ?
    O5 N3 Nd1 . . 58.30(14) ?
    C2 C3 C4 . . 117.9(3) ?
    C2 C3 C6 . . 124.0(3) ?
    C4 C3 C6 . . 118.1(3) ?
    N3 O4 Nd1 . . 97.18(16) ?
    C6 N4 C7 . . 127.8(3) ?
    C6 N4 H4A . . 118.3 ?
    C7 N4 H4A . . 113.8 ?
    C5 C4 C3 . . 118.9(3) ?
    C5 C4 H4 . . 120.6 ?
    C3 C4 H4 . . 120.6 ?
    N3 O5 Nd1 . . 96.42(16) ?
    C13 N5 C10 . . 126.9(3) ?
    C13 N5 H5A . . 118.5 ?
    C10 N5 H5A . . 113.8 ?
    N1 C5 C4 . . 124.6(3) ?
    N1 C5 H5 . . 117.7 ?
    C4 C5 H5 . . 117.7 ?
    C16 N6 C17 . . 119.1(3) ?
    C16 N6 H6 . . 116.3 ?
    C17 N6 H6 . . 124.4 ?
    O7 C6 N4 . . 124.1(3) ?
    O7 C6 C3 . . 120.1(3) ?
    N4 C6 C3 . . 115.8(3) ?
    C8 C7 C12 . . 119.0(3) ?
    C8 C7 N4 . . 117.3(3) ?
    C12 C7 N4 . . 123.7(3) ?
    C9 C8 C7 . . 120.4(3) ?
    C9 C8 H8 . . 119.8 ?
    C7 C8 H8 . . 119.8 ?
    C10 C9 C8 . . 120.8(3) ?
    C10 C9 H9 . . 119.6 ?
    C8 C9 H9 . . 119.6 ?
    C9 C10 C11 . . 119.3(3) ?
    C9 C10 N5 . . 117.0(3) ?
    C11 C10 N5 . . 123.7(3) ?
    C10 C11 C12 . . 120.3(3) ?
    C10 C11 H11 . . 119.9 ?
    C12 C11 H11 . . 119.9 ?
    C7 C12 C11 . . 120.2(3) ?
    C7 C12 H12 . . 119.9 ?
    C11 C12 H12 . . 119.9 ?
    O8 C13 N5 . . 124.5(3) ?
    O8 C13 C14 . . 120.2(3) ?
    N5 C13 C14 . . 115.3(3) ?
    C15 C14 C18 . . 118.0(3) ?
    C15 C14 C13 . . 124.7(3) ?
    C18 C14 C13 . . 117.2(3) ?
    C14 C15 C16 . . 119.2(3) ?
    C14 C15 H15 . . 120.4 ?
    C16 C15 H15 . . 120.4 ?
    N6 C16 C15 . . 122.1(3) ?
    N6 C16 H16 . . 118.9 ?
    C15 C16 H16 . . 118.9 ?
    N6 C17 C18 . . 121.8(3) ?
    N6 C17 H17 . . 119.1 ?
    C18 C17 H17 . . 119.1 ?
    C17 C18 C14 . . 119.6(3) ?
    C17 C18 H18 . . 120.2 ?
    C14 C18 H18 . . 120.2 ?
loop_
    _geom_hbond_atom_site_label_D
    _geom_hbond_atom_site_label_H
    _geom_hbond_atom_site_label_A
    _geom_hbond_site_symmetry_A
    _geom_hbond_distance_DH
    _geom_hbond_distance_HA
    _geom_hbond_distance_DA
    _geom_hbond_angle_DHA
    N4 H4A O1 1_565 0.89 2.43 3.285(4) 159.9
    N5 H5A O7 1_565 0.89 2.23 2.966(4) 140.0
    N6 H6 N6 5_695 0.89 1.86 2.742(5) 168.4
_iucr_refine_instructions_details
;
REM  yah112 in Cc                New: C2/c
REM R1 =  0.0301 for   3630 Fo > 4sig(Fo)  and  0.0351 for all   4017 data
REM    300 parameters refined using      2 restraints
REM Highest difference peak  1.328,  deepest hole -0.384,  1-sigma level  0.087
TITL yah112 in Cc                New: C2/c
CELL 0.71073 19.8560 7.8491 25.3380 90.000 95.153 90.000
ZERR 4.0000 0.0040 0.0014 0.0050 0.000 0.002 0.000
LATT 7
SYMM -X, Y, 0.5-Z
SFAC C H N ND O
UNIT 144 116 48 4 64
MERG 2
OMIT 0 52
FMAP 2
GRID
PLAN 8
TEMP 18
SIZE 0.28 0.24 0.22
OMIT  -4 0 28
OMIT  -4 2 2
OMIT  -6 2 1
EQIV $1 x, y+1, z
HTAB n4 o1_$1
HTAB n5 o7_$1
EQIV $2 -x+1, -y+4, -z
HTAB n6 n6_$2
BOND $H
HTAB
L.S. 17
ACTA
WGHT 0.03680 4.94130 0.00000 0.00000 0.00000 0.33330
FVAR 0.16960
Nd1    4   0.00000   0.03144   0.25000  10.50000   0.03136   0.02391 =
       0.03082   0.00000   0.01026   0.00000
O1     5   0.12543  -0.00223   0.23750  11.00000   0.03842   0.05793 =
       0.05743   0.00785   0.01424   0.00428
N1     3   0.05049   0.29429   0.19949  11.00000   0.04289   0.02825 =
       0.04075   0.00349   0.01239  -0.00427
C1     1   0.08059   0.42681   0.22500  11.00000   0.04867   0.03069 =
       0.04814   0.00215   0.01468  -0.00397
AFIX 43
H1     2   0.07358   0.44186   0.26050  11.00000  -1.20000
AFIX 0
O2     5   0.10169   0.12732   0.30876  11.00000   0.06105   0.05725 =
       0.04289  -0.00051  -0.00323  -0.00890
N2     3   0.14666   0.07018   0.28024  11.00000   0.03677   0.05802 =
       0.06053   0.02124  -0.00319  -0.00538
C2     1   0.12169   0.54358   0.20195  11.00000   0.04413   0.02968 =
       0.04623  -0.00314   0.00926  -0.00495
AFIX 43
H2     2   0.14108   0.63407   0.22154  11.00000  -1.20000
AFIX 0
O3     5   0.20654   0.08547   0.29317  11.00000   0.04083   0.12171 =
       0.12544   0.02702  -0.02532  -0.01218
N3     3  -0.02510  -0.23472   0.16712  11.00000   0.04443   0.03138 =
       0.04174  -0.00492   0.00721  -0.00090
C3     1   0.13321   0.52251   0.14914  11.00000   0.03370   0.02746 =
       0.04171   0.00464   0.00881   0.00022
O4     5  -0.05525  -0.23458   0.20852  11.00000   0.06413   0.03951 =
       0.04904  -0.00586   0.02249  -0.01379
N4     3   0.18418   0.79805   0.13724  11.00000   0.03952   0.03142 =
       0.05069   0.00333   0.01860  -0.00480
AFIX 3
H4A    2   0.16151   0.82852   0.16449  11.00000  -1.20000
AFIX 0
C4     1   0.10272   0.38447   0.12221  11.00000   0.05161   0.03340 =
       0.04214   0.00072   0.00970  -0.00700
AFIX 43
H4     2   0.10950   0.36488   0.08687  11.00000  -1.20000
AFIX 0
O5     5   0.01623  -0.11248   0.16223  11.00000   0.06096   0.04469 =
       0.04620  -0.00815   0.02521  -0.01510
N5     3   0.32473   1.36369   0.06637  11.00000   0.04898   0.02838 =
       0.05182  -0.00122   0.02270  -0.00718
AFIX 3
H5A    2   0.30675   1.45838   0.07839  11.00000  -1.20000
AFIX 0
C5     1   0.06246   0.27743   0.14852  11.00000   0.04638   0.03147 =
       0.04864   0.00184   0.00372  -0.00865
AFIX 43
H5     2   0.04205   0.18677   0.12964  11.00000  -1.20000
AFIX 0
O6     5  -0.03440  -0.34487   0.13386  11.00000   0.07627   0.06106 =
       0.06212  -0.03038   0.01506  -0.01809
N6     3   0.45858   1.86281   0.00617  11.00000   0.04176   0.03872 =
       0.05405   0.00852   0.00542  -0.01245
AFIX 3
H6     2   0.48150   1.95988   0.00468  10.50000  -1.20000
AFIX 0
C6     1   0.17857   0.63694   0.11974  11.00000   0.03557   0.03238 =
       0.03880   0.00198   0.01044  -0.00180
O7     5   0.20606   0.58189   0.08216  11.00000   0.07394   0.03909 =
       0.06104  -0.00386   0.03726  -0.00872
C7     1   0.22345   0.93119   0.11775  11.00000   0.03438   0.02923 =
       0.04557   0.00449   0.01245  -0.00466
O8     5   0.38972   1.25876   0.00477  11.00000   0.05459   0.04162 =
       0.06947  -0.01031   0.02760  -0.01146
C8     1   0.23699   1.07054   0.15057  11.00000   0.06797   0.04361 =
       0.04757  -0.00417   0.02880  -0.01594
AFIX 43
H8     2   0.22321   1.07050   0.18470  11.00000  -1.20000
AFIX 0
C9     1   0.27102   1.20976   0.13255  11.00000   0.06732   0.04368 =
       0.04748  -0.01040   0.02430  -0.01727
AFIX 43
H9     2   0.27902   1.30390   0.15451  11.00000  -1.20000
AFIX 0
C10    1   0.29317   1.21108   0.08270  11.00000   0.03455   0.03018 =
       0.05295   0.00281   0.01191  -0.00590
C11    1   0.28130   1.07130   0.05034  11.00000   0.04405   0.03960 =
       0.03883   0.00261   0.01066  -0.00977
AFIX 43
H11    2   0.29663   1.07087   0.01672  11.00000  -1.20000
AFIX 0
C12    1   0.24655   0.93055   0.06754  11.00000   0.04255   0.03176 =
       0.04893  -0.00183   0.00743  -0.00929
AFIX 43
H12    2   0.23882   0.83647   0.04551  11.00000  -1.20000
AFIX 0
C13    1   0.36925   1.37814   0.03006  11.00000   0.03366   0.03889 =
       0.03922  -0.00181   0.00799  -0.00495
C14    1   0.39659   1.55579   0.02260  11.00000   0.03131   0.03514 =
       0.04502   0.00315   0.00680  -0.00535
C15    1   0.39692   1.68342   0.05947  11.00000   0.04976   0.04209 =
       0.04549  -0.00183   0.01191  -0.01325
AFIX 43
H15    2   0.37617   1.66782   0.09059  11.00000  -1.20000
AFIX 0
C16    1   0.42851   1.83583   0.04978  11.00000   0.05342   0.04139 =
       0.05166  -0.00537   0.00707  -0.01264
AFIX 43
H16    2   0.42856   1.92230   0.07487  11.00000  -1.20000
AFIX 0
C17    1   0.45625   1.74199  -0.03087  11.00000   0.04486   0.05131 =
       0.04515   0.00973   0.01286  -0.00610
AFIX 43
H17    2   0.47591   1.76303  -0.06219  11.00000  -1.20000
AFIX 0
C18    1   0.42599   1.58867  -0.02435  11.00000   0.04487   0.04627 =
       0.03821  -0.00237   0.01275  -0.00710
AFIX 43
H18    2   0.42492   1.50670  -0.05092  11.00000  -1.20000
HKLF 4
;
data_global
_journal_date_recd_electronic     2012-03-14
_journal_date_accepted     2012-03-15
_journal_name_full     'Acta Crystallographica, Section E'
_journal_year     2012
_journal_volume     68
_journal_issue      4
_journal_page_first     m459
_journal_page_last     m459
_journal_paper_category     QM
_journal_paper_doi     10.1107/S1600536812011397
_journal_coeditor_code     BT5847
_publ_contact_author_name     'Hu Zhou'
_publ_contact_author_address
;
School of Material Science and Engineering
Jiangusu University of Science and Technology
Zhenjiang 212003
People's Republic of China
;
_publ_contact_author_email     aihuayuan@163.com
_publ_contact_author_fax     ?
_publ_contact_author_phone     ?
_publ_section_title
;\
Tetrakis(nitrato-\k^2^<i>O</i>,<i>O</i>')[<i>N</i>,<i>N</i>'-1,4-\
phenylenebis(pyridine-4-carboxamide)-\k<i>N</i>^1^](4-{[4-(pyridine-4-\
carboxamido-\k<i>N</i>^1^)phenyl]carbamoyl}pyridin-1-ium)neodymium(III)
;
loop_
    _publ_author_name
    _publ_author_footnote
    _publ_author_address
    'Zhang, Yun' .
;
School of Material Science and Engineering
Jiangsu University of Science and Technology
Zhenjiang 212003
People's Republic of China
;
    'Hao, Jiao-Jiao' .
;
School of Material Science and Engineering
Jiangsu University of Science and Technology
Zhenjiang 212003
People's Republic of China
;
    'Zhou, Hu' .
;
School of Material Science and Engineering
Jiangsu University of Science and Technology
Zhenjiang 212003
People's Republic of China
;
