# Supplementary material for: Tetra­kis(nitrato-κ2 O,O′)[N,N′-1,4-phenyl­enebis(pyridine-4-carboxamide)-κN 1](4-{[4-(pyridine-4-carboxamido-κN 1)phen­yl]carbamo­yl}pyridin-1-ium)neodymium(III)
Source: Acta Crystallogr Sect E Struct Rep Online. 2012 Mar 21;68(Pt 4):m459. doi: 10.1107/S1600536812011397 (PMC3343854; doi:10.1107/S1600536812011397)
Supplement: Supplementary file 2 [file e-68-0m459-Isup2.hkl]

# 
# h,k,l, Fc-squared, Fo-squared, sigma(Fo-squared) and status flag 
# 
data_I
_shelx_title ' yah112 in Cc                New: C2/c' 
_shelx_refln_list_code          4 
_shelx_F_calc_maximum      551.37 
_exptl_crystal_F_000      2068.00 
_reflns_d_resolution_high  0.8107 
 
loop_ 
 _symmetry_equiv_pos_as_xyz 
 'x, y, z' 
 '-x, y, -z+1/2' 
 'x+1/2, y+1/2, z' 
 '-x+1/2, y+1/2, -z+1/2' 
 '-x, -y, -z' 
 'x, -y, z-1/2' 
 '-x+1/2, -y+1/2, -z' 
 'x+1/2, -y+1/2, z-1/2' 
 
_cell_length_a    19.8560 
_cell_length_b     7.8491 
_cell_length_c    25.3380 
_cell_angle_alpha  90.000 
_cell_angle_beta   95.153 
_cell_angle_gamma  90.000 
 
_shelx_F_squared_multiplier     1.000 
 
loop_ 
 _refln_index_h 
 _refln_index_k 
 _refln_index_l 
 _refln_F_squared_calc 
 _refln_F_squared_meas 
 _refln_F_squared_sigma 
 _refln_observed_status 
   2   0   0    70982.02    95259.41   3367.48 o 
   4   0   0    28777.39    34705.62   1164.81 o 
   6   0   0      521.17      632.52     50.40 o 
   8   0   0    23840.94    26851.07    591.43 o 
  10   0   0    34075.50    38136.32    830.18 o 
  12   0   0       92.08       62.53     47.83 o 
  14   0   0     6423.09     6656.60    257.08 o 
  16   0   0    10984.69    11574.46    431.48 o 
  18   0   0     9029.96     9159.16    384.18 o 
  20   0   0     3369.90     3603.94    374.53 o 
  22   0   0     3794.99     4031.10    279.22 o 
  24   0   0     2151.13     1883.76    379.23 o 
   1   1   0    68717.77    71011.75   1697.43 o 
   3   1   0    12151.46    13532.39    274.50 o 
   5   1   0    33829.78    35687.23    657.47 o 
   7   1   0    60782.25    63551.59    934.12 o 
   9   1   0    52539.48    55505.17    829.77 o 
  11   1   0    23787.42    25044.82    406.64 o 
  13   1   0    20757.31    20644.47    365.45 o 
  15   1   0     8158.88     8364.23    208.88 o 
  17   1   0     9741.63     9509.29    273.18 o 
  19   1   0     5115.91     4502.35    188.58 o 
  21   1   0     4356.83     4423.11    198.22 o 
  23   1   0     1132.67     1136.09    124.81 o 
   0   2   0    15997.12    18071.97    389.60 o 
   2   2   0     1218.95     1248.33     57.40 o 
   4   2   0     5326.52     5654.46    232.88 o 
   6   2   0    23147.50    24121.39    376.42 o 
   8   2   0    92124.34    94738.46   1855.74 o 
  10   2   0    29903.24    30547.99    483.48 o 
  12   2   0    17070.32    17273.38    303.14 o 
  14   2   0    27804.75    27139.01    503.38 o 
  16   2   0     8065.20     8081.88    212.23 o 
  18   2   0     2255.68     2326.32    167.31 o 
  20   2   0     1916.27     1884.29    173.26 o 
  22   2   0     2663.35     2621.82    166.26 o 
   1   3   0    32062.55    31317.68    473.08 o 
   3   3   0    46377.45    48682.20    792.36 o 
   5   3   0    25747.70    26056.28    444.37 o 
   7   3   0     3647.80     3565.71     93.85 o 
   9   3   0     6585.01     6728.63    145.45 o 
  11   3   0     1916.07     1880.41     83.42 o 
  13   3   0     8086.23     8287.10    224.23 o 
  15   3   0     5087.46     4724.04    156.03 o 
  17   3   0     4294.16     4073.69    229.66 o 
  19   3   0     4877.17     4760.23    198.84 o 
  21   3   0     2504.72     2593.42    211.38 o 
  23   3   0     1312.07     1243.71    167.70 o 
   2   4   0    20073.88    20536.76    330.64 o 
   4   4   0     7933.80     8571.24    163.51 o 
   6   4   0     4835.43     4695.60    153.28 o 
   8   4   0    12687.10    13123.68    239.62 o 
  10   4   0     1433.91     1579.98     72.53 o 
  12   4   0      433.61      376.16     57.26 o 
  14   4   0     5879.80     5930.81    189.95 o 
  16   4   0     6466.85     7068.34    366.35 o 
  18   4   0     3460.11     3903.40    223.34 o 
  20   4   0     2018.30     2179.45    252.36 o 
  22   4   0      627.85      551.71    188.93 o 
   1   5   0     3004.67     2812.10     83.73 o 
   3   5   0     2799.81     2860.27     87.65 o 
   5   5   0     2545.71     2468.62     85.84 o 
   7   5   0     4796.76     4829.15    124.16 o 
   9   5   0     3463.12     3371.54    120.99 o 
  11   5   0     8796.55     8961.37    220.54 o 
  13   5   0      195.68      150.26     68.35 o 
  15   5   0      494.31      495.93     96.00 o 
  17   5   0     1268.18     1138.34    244.12 o 
  19   5   0      854.09      894.14    197.80 o 
   0   6   0     2118.93     2425.03    122.31 o 
   2   6   0     3731.26     4147.05    146.53 o 
   4   6   0       92.71      301.56     58.18 o 
   6   6   0     7515.44     8882.15    359.11 o 
   8   6   0     1098.12     1657.42    108.86 o 
  10   6   0      587.08      655.68    109.02 o 
  12   6   0      938.11     1234.57    131.43 o 
  14   6   0       56.13       99.31     84.48 o 
  16   6   0     1255.38     1556.85    180.84 o 
  18   6   0      171.42      238.08     96.06 o 
   1   7   0       43.11      106.67     98.40 o 
   3   7   0       19.91      234.61    112.90 o 
   5   7   0      182.06      267.18     85.10 o 
   7   7   0       17.50        0.00     72.60 o 
   9   7   0      564.05      672.88    129.11 o 
  11   7   0      194.43      205.46     84.78 o 
  13   7   0      274.46      156.92     89.22 o 
  15   7   0      862.26      795.93    125.13 o 
   0   8   0        0.54      119.45    161.58 o 
   2   8   0     2024.80     2250.91    235.76 o 
   4   8   0      641.21     1056.88    157.43 o 
   6   8   0      977.38     1014.82    157.33 o 
   8   8   0       15.91       34.56     98.83 o 
  10   8   0       11.22       55.72    155.32 o 
  12   8   0       89.35      205.11    174.82 o 
   1   9   0        6.53        0.00    125.19 o 
   3   9   0        8.80       61.42    110.65 o 
   5   9   0      143.38      309.88    124.00 o 
   7   9   0       16.74       97.09    205.46 o 
 -23   1   1       43.83       11.76     97.84 o 
 -21   1   1      384.51      455.88     94.59 o 
 -19   1   1      723.35      750.51    125.56 o 
 -17   1   1      352.98      416.83     78.27 o 
 -15   1   1      855.39      899.02    104.15 o 
 -13   1   1     4575.00     4841.01    140.69 o 
 -11   1   1      244.31      315.38     50.17 o 
  -9   1   1      147.04      112.91     34.47 o 
  -7   1   1     1256.46     1280.37     60.23 o 
  -5   1   1    21529.40    23096.87    351.84 o 
  -3   1   1     3591.44     3339.78     76.41 o 
  -1   1   1      543.57      451.67     50.84 o 
   1   1   1       36.54       20.55     22.40 o 
   3   1   1       15.65        0.00     16.63 o 
   5   1   1    39151.38    41530.72   1449.79 o 
   7   1   1     1423.66     1516.78     77.72 o 
   9   1   1     5608.83     6141.65    133.15 o 
  11   1   1     4470.52     4716.82    119.25 o 
  13   1   1      556.26      482.48     57.44 o 
  15   1   1     1286.25     1362.68     88.50 o 
  17   1   1        9.14       75.19     65.56 o 
  19   1   1     3442.56     3519.03    173.43 o 
  21   1   1      818.96      934.89    113.08 o 
  23   1   1        0.98       87.04     78.93 o 
 -22   2   1     1292.43     1223.18    125.15 o 
 -20   2   1     3171.55     3249.35    169.86 o 
 -18   2   1       24.59       32.64     62.64 o 
 -16   2   1      233.23      344.69     95.67 o 
 -14   2   1     7365.93     8139.49    271.91 o 
 -12   2   1      251.92      785.42    239.46 o 
 -10   2   1    14287.96    15996.59    336.35 o 
  -4   2   1    10841.21    10708.59    194.72 o 
  -2   2   1      794.69      988.69     82.49 o 
   0   2   1    17082.39    20697.56   1016.31 o 
   2   2   1     6298.64     7103.16    135.32 o 
   4   2   1     1246.18     1613.41     82.70 o 
   6   2   1     6257.98     7241.47    298.24 o 
   8   2   1    33606.61    36037.45    607.18 o 
  10   2   1     1850.93     2152.62     81.76 o 
  12   2   1      537.71      645.76     57.09 o 
  14   2   1       21.63       41.57     50.38 o 
  16   2   1      161.17      163.82     58.41 o 
  18   2   1     2307.76     2289.77    141.19 o 
  20   2   1      476.29      497.87     95.23 o 
  22   2   1        4.15        0.00     66.61 o 
 -23   3   1       62.72       50.75    100.11 o 
 -21   3   1     4271.69     4516.03    255.05 o 
 -19   3   1     2167.22     2128.99    142.20 o 
 -17   3   1      362.59      454.45    104.60 o 
 -15   3   1     1933.88     2167.47    109.36 o 
 -13   3   1     3880.36     3950.79    145.57 o 
 -11   3   1     9867.13     9678.61    192.96 o 
  -9   3   1     4649.88     4617.61    123.90 o 
  -7   3   1      172.69      135.35     32.25 o 
  -5   3   1    20312.31    20511.90    367.62 o 
  -3   3   1    13318.95    13947.46    278.74 o 
  -1   3   1    66046.86    65443.90    956.45 o 
   1   3   1     2329.23     2087.15     84.80 o 
   3   3   1      552.15      446.52     36.24 o 
   5   3   1       74.04      259.75     57.94 o 
   7   3   1     5064.13     5120.38    155.64 o 
   9   3   1     7921.94     8457.48    171.22 o 
  11   3   1     2901.44     2975.92     98.02 o 
  13   3   1     4698.65     4377.59    156.57 o 
  15   3   1      934.62      920.71     82.56 o 
  17   3   1      192.44      144.57     60.66 o 
  19   3   1     1448.49     1418.65    121.98 o 
  21   3   1      420.33      346.61     90.71 o 
  23   3   1      468.64      360.52    120.81 o 
 -22   4   1      679.72      695.90    142.38 o 
 -20   4   1     3316.45     3439.27    223.94 o 
 -18   4   1     3501.50     3566.85    215.62 o 
 -16   4   1     5695.02     6198.92    218.46 o 
 -14   4   1     9751.41     9692.30    375.85 o 
 -12   4   1      808.95      957.92     91.89 o 
 -10   4   1     2002.66     2184.15     83.97 o 
  -8   4   1     3999.16     5030.27    388.46 o 
  -6   4   1    13963.62    14608.95    253.69 o 
  -4   4   1    14381.37    14593.03    301.31 o 
  -2   4   1     8340.16     8322.43    156.39 o 
   0   4   1    35554.93    36532.33    555.86 o 
   2   4   1     7597.13     8283.59    156.61 o 
   4   4   1     2264.36     2169.49    180.30 o 
   6   4   1    20731.79    20538.50    339.08 o 
   8   4   1     7051.92     7171.71    155.41 o 
  10   4   1     4118.72     4133.30    115.50 o 
  12   4   1     2507.95     2696.20    115.61 o 
  14   4   1     1900.99     1892.23    103.90 o 
  16   4   1     5385.65     5537.31    342.65 o 
  18   4   1     1829.73     1435.47    404.42 o 
  20   4   1     1463.83     1655.90    165.94 o 
  22   4   1     1330.93     2043.27    242.10 o 
 -19   5   1     1319.83     1425.17    263.27 o 
 -17   5   1     2819.75     3099.80    165.12 o 
 -15   5   1     3225.68     3309.92    180.54 o 
 -13   5   1     7536.76     7580.06    264.67 o 
 -11   5   1     9846.13     9562.60    259.18 o 
  -9   5   1     4458.64     4625.37    157.81 o 
  -7   5   1    11370.02    11063.81    239.63 o 
  -5   5   1    10276.93    10392.31    217.15 o 
  -3   5   1     7642.16     7910.22    160.36 o 
  -1   5   1    10719.85    10778.05    199.12 o 
   1   5   1     7644.22     7912.46    175.54 o 
   3   5   1    16237.02    16219.99    332.76 o 
   5   5   1    23869.31    23694.17    390.71 o 
   7   5   1    12299.45    12111.77    479.22 o 
   9   5   1     1072.93     1039.05     66.29 o 
  11   5   1     9672.17     9256.09    225.96 o 
  13   5   1     8887.50     9007.35    304.09 o 
  15   5   1     4756.08     4974.19    226.13 o 
  17   5   1     2134.30     2244.32    200.34 o 
  19   5   1     1884.61     1836.50    216.51 o 
 -18   6   1     1755.95     1812.90    164.21 o 
 -16   6   1     1145.78     1295.86    138.67 o 
 -14   6   1     4302.66     4757.54    223.29 o 
 -12   6   1     3917.75     3912.67    194.80 o 
 -10   6   1     6768.56     6698.99    220.76 o 
  -8   6   1    19170.71    19469.89    436.38 o 
  -6   6   1    21721.33    20500.07    957.51 o 
  -4   6   1     3156.12     3389.34    166.28 o 
  -2   6   1    13269.70    13200.79    272.21 o 
   0   6   1     8724.87     8279.45    190.94 o 
   2   6   1     1495.07     1605.10     81.35 o 
   4   6   1    14555.20    14859.20    344.37 o 
   6   6   1     4656.67     4432.91    224.78 o 
   8   6   1    21873.05    20708.42    532.71 o 
  10   6   1    10899.29    10959.29    292.46 o 
  12   6   1     5235.05     5195.01    223.70 o 
  14   6   1     7441.59     6962.18    274.27 o 
  16   6   1     4391.99     4522.16    232.33 o 
  18   6   1     2160.93     1946.61    168.44 o 
 -15   7   1     2135.33     1993.09    420.67 o 
 -13   7   1     5856.04     5796.12    308.91 o 
 -11   7   1     6639.81     6501.22    322.32 o 
  -9   7   1     3587.21     3354.93    258.15 o 
  -7   7   1     2263.08     2234.47    189.90 o 
  -5   7   1     7873.03     7800.79    277.23 o 
  -3   7   1    24319.54    23819.01    759.87 o 
  -1   7   1    15809.49    15185.06    542.46 o 
   1   7   1     6405.07     6273.00    391.77 o 
   3   7   1     9744.38     9296.27    464.73 o 
   5   7   1    17217.17    16722.05    578.40 o 
   7   7   1    13472.67    14086.00    377.39 o 
   9   7   1     3564.88     3591.45    162.73 o 
  11   7   1     3789.89     3736.35    249.81 o 
  13   7   1     3340.27     3360.54    198.67 o 
  15   7   1     3218.69     2865.40    194.72 o 
 -12   8   1     4184.89     4723.67    294.00 o 
 -10   8   1     3891.17     4263.85    403.96 o 
  -8   8   1     4122.46     4128.04    393.16 o 
  -6   8   1     3189.35     3223.60    238.79 o 
  -4   8   1     4706.86     4693.06    280.22 o 
  -2   8   1     8091.49     8297.11    384.00 o 
   0   8   1    13549.83    13055.46    512.92 o 
   2   8   1    17847.30    18139.83    645.24 o 
   4   8   1     4676.87     4644.61    337.45 o 
   6   8   1     7054.26     7142.87    518.53 o 
   8   8   1     3832.89     3097.70    262.22 o 
  10   8   1     1896.67     1671.55    267.80 o 
  12   8   1     1951.38     1905.22    291.83 o 
  -9   9   1     5262.94     5086.05    463.51 o 
  -7   9   1     2905.24     2894.83    245.71 o 
  -5   9   1     5745.02     6237.89    345.43 o 
  -3   9   1     3215.66     3734.83    680.98 o 
  -1   9   1      878.45      900.33    168.73 o 
   1   9   1     2480.45     2802.14    244.73 o 
   3   9   1     3260.45     3823.51    421.02 o 
   5   9   1     3491.79     3212.92    259.36 o 
   7   9   1     1343.39     1069.88    202.68 o 
 -24   0   2     1075.32      875.00    171.45 o 
 -22   0   2     2842.14     2575.98    229.01 o 
 -20   0   2     6317.49     6295.34    320.19 o 
 -18   0   2      593.81      702.33    128.53 o 
 -16   0   2    16059.84    16584.78    553.16 o 
 -14   0   2    33611.04    34306.43    970.80 o 
 -12   0   2    17698.25    20593.12    513.73 o 
 -10   0   2    16813.11    18456.62    429.45 o 
  -8   0   2    43865.45    46469.25   1505.76 o 
  -6   0   2    79668.46    92105.35   1882.45 o 
  -4   0   2    51318.06    54840.84   3246.99 o 
  -2   0   2    60929.86    67826.09   3312.99 o 
   2   0   2   117873.05   131388.30   2658.27 o 
   4   0   2    17414.65    19538.45    425.23 o 
   6   0   2    66496.12    74180.96   1530.56 o 
   8   0   2    42725.55    47253.84   1236.44 o 
  10   0   2     6999.32     8139.25    233.88 o 
  12   0   2     8709.43     8838.14    258.05 o 
  14   0   2    19213.53    20807.30    514.24 o 
  16   0   2     9349.30     9851.36    388.66 o 
  18   0   2    12044.06    10898.03    433.38 o 
  20   0   2     2695.01     2459.05    213.50 o 
  22   0   2     3304.14     3810.03    273.77 o 
  24   0   2     2807.91     2996.76    258.76 o 
 -23   1   2     3033.92     2903.76    175.11 o 
 -21   1   2     4179.80     4192.70    191.19 o 
 -19   1   2     6550.23     6499.73    253.73 o 
 -17   1   2     3819.60     3638.29    180.06 o 
 -15   1   2     9147.89     9302.78    256.69 o 
 -13   1   2     8348.64     8621.75    199.41 o 
 -11   1   2    16011.84    16272.92    277.30 o 
  -9   1   2    16688.27    16794.33    277.14 o 
  -7   1   2    25063.12    24558.41    379.54 o 
  -5   1   2    21040.58    21432.54    362.29 o 
  -3   1   2   111967.27   116692.02   1674.18 o 
  -1   1   2    76753.66    76187.90   2005.61 o 
   1   1   2    28033.61    29879.25    553.24 o 
   3   1   2      386.27      458.10     30.88 o 
   5   1   2   277718.75   303076.34   4731.94 o 
   7   1   2    33530.14    36048.15    598.87 o 
   9   1   2    65892.15    67993.70   1009.58 o 
  11   1   2     2327.28     2567.37     94.22 o 
  13   1   2    14857.00    15141.32    278.38 o 
  15   1   2    17285.34    17572.57    388.01 o 
  17   1   2     4053.05     4060.89    170.84 o 
  19   1   2    10013.58     8864.46    274.48 o 
  21   1   2     2806.94     2748.16    162.07 o 
  23   1   2     1913.53     2069.61    155.62 o 
 -22   2   2     3439.98     3468.64    186.51 o 
 -20   2   2     2799.16     2662.79    179.53 o 
 -18   2   2     3486.02     3385.35    169.74 o 
 -16   2   2     6958.58     6785.71    218.92 o 
 -14   2   2     5999.60     6473.17    173.80 o 
 -12   2   2     8845.68     9655.19    379.01 o 
 -10   2   2     4966.94     5547.29    254.63 o 
  -8   2   2    87718.97    91401.37   1633.65 o 
  -6   2   2    30454.90    32219.33    488.92 o 
  -2   2   2     7501.68     6468.34    374.53 o 
   0   2   2    77141.80    80365.82   1268.75 o 
   2   2   2    54295.95    55662.49    812.28 o 
   4   2   2      734.65      738.30     42.45 o 
   6   2   2    34380.42    35677.59    542.93 o 
   8   2   2    38548.20    40372.04    617.32 o 
  10   2   2    63363.41    62754.89   1031.50 o 
  12   2   2     4482.47     4357.44    119.68 o 
  14   2   2    13645.73    13976.09    329.64 o 
  16   2   2     9756.30     9626.87    244.62 o 
  18   2   2     5182.39     4996.61    196.18 o 
  20   2   2     2246.07     2411.95    153.26 o 
  22   2   2     1245.04     1389.33    131.89 o 
 -23   3   2     1734.83     1625.66    181.11 o 
 -21   3   2     1435.75     1331.60    159.59 o 
 -19   3   2     2399.25     2264.86    141.60 o 
 -17   3   2    10445.89    10268.11    288.95 o 
 -15   3   2    11837.21    12044.78    272.60 o 
 -13   3   2     3941.96     3730.02    126.67 o 
 -11   3   2     9952.03    10357.10    217.72 o 
  -9   3   2    25446.85    25635.98    412.43 o 
  -7   3   2    48362.16    48269.88   1379.60 o 
  -5   3   2    23841.75    23348.03    413.96 o 
  -3   3   2     3749.58     3940.05     97.71 o 
  -1   3   2    13874.03    13513.13    241.56 o 
   1   3   2    19720.26    19786.39    338.55 o 
   3   3   2    12218.33    12313.29    207.74 o 
   5   3   2    12905.83    13069.81    273.87 o 
   7   3   2    17317.21    17637.31    296.40 o 
   9   3   2     7383.00     7462.14    194.91 o 
  11   3   2     3236.37     3304.12    104.05 o 
  13   3   2    10766.99    11376.22    251.39 o 
  15   3   2     3713.28     3659.54    151.13 o 
  17   3   2     3362.56     3157.65    138.25 o 
  19   3   2     3370.85     3283.68    171.99 o 
  21   3   2     2599.36     2499.38    162.91 o 
  23   3   2     2683.79     2459.91    260.92 o 
 -22   4   2     2556.70     2568.69    207.39 o 
 -20   4   2      841.11     1077.87    179.33 o 
 -18   4   2     1618.75     2404.10    260.56 o 
 -16   4   2     8272.67     7985.30    249.96 o 
 -14   4   2    11876.13    12179.86    316.84 o 
 -12   4   2     5598.62     5720.72    196.35 o 
 -10   4   2     1614.68     1872.85    291.64 o 
  -8   4   2     2640.94     3897.17    175.65 o 
  -6   4   2    22295.71    23761.80    649.89 o 
  -4   4   2     6667.90     7332.77    200.29 o 
  -2   4   2     8261.44     9142.77    167.29 o 
   0   4   2    33219.15    33306.05    721.07 o 
   2   4   2    24032.83    25656.83    404.00 o 
   4   4   2    13087.20    13127.22    250.31 o 
   6   4   2     4472.35     4773.44    237.43 o 
   8   4   2     6597.46     6837.90    151.29 o 
  10   4   2      103.82       36.60     37.07 o 
  12   4   2      888.76      927.79     66.07 o 
  14   4   2     1871.71     1938.44    104.72 o 
  16   4   2     6732.01     7263.08    226.60 o 
  18   4   2     1686.08     1507.97    176.75 o 
  20   4   2       62.94      107.05     95.63 o 
  22   4   2     1221.60     1351.37    401.87 o 
 -19   5   2      380.42      471.76    138.04 o 
 -17   5   2     2007.99     1588.35    146.66 o 
 -15   5   2     4799.59     4684.73    186.16 o 
 -13   5   2     3158.12     3061.07    165.87 o 
 -11   5   2     2311.35     2258.05    122.68 o 
  -9   5   2    10970.56    10895.70    243.35 o 
  -7   5   2     3833.91     3856.60    123.70 o 
  -5   5   2     8513.32     8536.89    216.68 o 
  -3   5   2     8722.62     9111.35    180.37 o 
  -1   5   2      639.74      514.11     75.38 o 
   1   5   2    11420.31    11515.51    232.99 o 
   3   5   2     1431.30     1324.35     89.08 o 
   5   5   2       56.63       83.18     32.99 o 
   7   5   2     6404.57     6181.14    173.19 o 
   9   5   2      149.40      168.73     49.74 o 
  11   5   2     7489.35     7423.02    234.43 o 
  13   5   2     3970.23     4292.68    204.21 o 
  15   5   2     2510.80     2764.64    209.62 o 
  17   5   2     1055.03     1186.63    161.35 o 
  19   5   2       29.24      119.39    112.37 o 
 -18   6   2      712.45      751.91    324.91 o 
 -16   6   2      741.26      878.64    122.13 o 
 -14   6   2     1003.60     1149.12    219.39 o 
 -12   6   2       18.99       27.15    101.04 o 
 -10   6   2     1907.78     2391.56    148.19 o 
  -8   6   2     1124.24     1214.39    107.43 o 
  -6   6   2     2973.89     3363.71    162.53 o 
  -4   6   2     1638.66     2042.27    259.44 o 
  -2   6   2      704.96      734.88     75.80 o 
   0   6   2     2525.71     2819.47    193.42 o 
   2   6   2       20.08       29.99     59.21 o 
   4   6   2      198.24      206.88     52.04 o 
   6   6   2       10.55       59.45     55.63 o 
   8   6   2     8243.88     8140.67    337.86 o 
  10   6   2     2266.31     2603.05    138.68 o 
  12   6   2      262.49      329.34     86.76 o 
  14   6   2       31.59      206.03    102.33 o 
  16   6   2     1081.47     1058.03    132.13 o 
  18   6   2      741.29      891.57    159.69 o 
 -15   7   2       33.93      129.83    105.20 o 
 -13   7   2      229.51      243.78    116.38 o 
 -11   7   2      155.04      248.98    112.48 o 
  -9   7   2       28.98        5.71     89.04 o 
  -7   7   2      167.63        0.00     46.93 o 
  -5   7   2     2470.07     2806.22    210.77 o 
  -3   7   2      137.23      160.38     79.09 o 
  -1   7   2     9248.92     9350.19    394.66 o 
   1   7   2        3.75       26.23     92.61 o 
   3   7   2     9377.62     9297.24    391.65 o 
   5   7   2      172.12      284.62     80.00 o 
   7   7   2      743.94      710.13    144.40 o 
   9   7   2      412.23      296.50    149.99 o 
  11   7   2      385.67      708.59    131.23 o 
  13   7   2      151.54      173.64     89.65 o 
  15   7   2       74.80      106.27     87.97 o 
 -12   8   2       23.04        0.00    105.74 o 
 -10   8   2      239.55      209.18    143.65 o 
  -8   8   2      114.20      259.09    169.24 o 
  -6   8   2       23.57       17.05     94.29 o 
  -4   8   2       26.35       72.01    104.50 o 
  -2   8   2       31.58       46.85     96.15 o 
   0   8   2        4.35       45.95    106.88 o 
   2   8   2       39.06      126.82    107.05 o 
   4   8   2      306.87      403.59    156.88 o 
   6   8   2      640.52      708.11    142.28 o 
   8   8   2       49.32      106.22    210.86 o 
  10   8   2      115.25       21.59    146.61 o 
  12   8   2       43.85      176.56    165.76 o 
  -9   9   2       20.57       27.51    155.66 o 
  -7   9   2      147.92       93.33    154.62 o 
  -5   9   2        4.88       31.58    101.60 o 
  -3   9   2        5.56      131.28    161.41 o 
  -1   9   2       16.51      120.70    109.08 o 
   1   9   2      243.11      378.06    135.54 o 
   3   9   2      463.25      604.41    148.85 o 
   5   9   2     1117.43     1406.87    189.36 o 
   7   9   2      133.99      112.10    120.17 o 
 -23   1   3     1067.48     1104.82    123.56 o 
 -21   1   3       92.95      172.05     76.18 o 
 -19   1   3      403.38      469.22     92.39 o 
 -17   1   3      813.63      722.14     88.65 o 
 -15   1   3      699.38      798.61     95.55 o 
 -13   1   3     2248.57     2158.09     90.53 o 
 -11   1   3     6390.72     6632.07    157.30 o 
  -9   1   3      696.35      737.76     60.37 o 
  -7   1   3    13030.93    13286.15    245.20 o 
  -5   1   3     7208.08     6938.01    139.19 o 
  -3   1   3    59925.71    59168.41    857.99 o 
  -1   1   3    17598.05    17023.79    358.69 o 
   1   1   3     7763.81     7506.75    202.68 o 
   3   1   3     2417.06     2492.45     63.43 o 
   5   1   3   304011.28   327206.38   6252.41 o 
   7   1   3     6844.26     7402.01    159.12 o 
   9   1   3     9614.07    10666.14    200.54 o 
  11   1   3     1905.96     2254.52     83.96 o 
  13   1   3      351.96      521.42     55.18 o 
  15   1   3       84.04      177.52     57.25 o 
  17   1   3      314.22      307.61     74.03 o 
  19   1   3       36.95       64.95     69.98 o 
  21   1   3      195.62      192.43     83.62 o 
  23   1   3      420.21      291.51     92.19 o 
 -22   2   3      479.43      813.78    107.74 o 
 -20   2   3      373.84      597.51    129.18 o 
 -18   2   3      148.14      301.24     72.81 o 
 -16   2   3     3663.40     4801.55    179.68 o 
 -14   2   3     1118.59     1776.97     89.91 o 
 -12   2   3    12623.28    13170.84    269.58 o 
 -10   2   3     4912.22     5246.46    116.79 o 
  -8   2   3    24736.05    30337.49   1727.24 o 
  -6   2   3    20084.38    24975.56    386.15 o 
  -4   2   3     4377.06     4505.53    124.88 o 
  -2   2   3    35748.92    37195.65    819.25 o 
   0   2   3    19019.53    17996.60    304.82 o 
   2   2   3     6533.71     6982.31    123.77 o 
   4   2   3     3980.90     4526.47    125.22 o 
   6   2   3       21.88       10.41     27.12 o 
   8   2   3     2154.74     2500.80     83.00 o 
  10   2   3      103.39      158.53     35.37 o 
  12   2   3     2174.93     2269.82     89.29 o 
  14   2   3     2005.48     2296.38     96.11 o 
  16   2   3     1896.99     2303.56    166.18 o 
  18   2   3     1443.01     1475.73    118.52 o 
  20   2   3      630.68      696.73    102.81 o 
  22   2   3      212.50      282.34     90.26 o 
 -23   3   3     1733.16     1917.63    188.59 o 
 -21   3   3      354.59      369.56    117.20 o 
 -19   3   3     2180.10     2266.30    178.80 o 
 -17   3   3     1500.82     1656.53    116.63 o 
 -15   3   3     8922.77     8921.12    221.28 o 
 -13   3   3     1845.59     1927.05     93.21 o 
 -11   3   3     6940.60     6856.37    169.56 o 
  -9   3   3    19446.01    19451.41    351.95 o 
  -7   3   3    16038.28    16917.87    306.60 o 
  -5   3   3    34517.40    33762.86    561.00 o 
  -3   3   3     1520.77     1538.86     75.26 o 
  -1   3   3    52346.48    52373.93    843.92 o 
   1   3   3    11125.43    10448.42    215.39 o 
   3   3   3       66.09       58.33     21.64 o 
   5   3   3    10907.60    10902.87    214.12 o 
   7   3   3     3326.24     3068.30     90.64 o 
   9   3   3      249.41      300.89     43.11 o 
  11   3   3      917.44      929.86     62.18 o 
  13   3   3    19346.05    19784.56    353.66 o 
  15   3   3     2583.46     2976.36    141.54 o 
  17   3   3      887.17      914.40     88.78 o 
  19   3   3      281.00      215.07     83.83 o 
  21   3   3      652.75      687.62    108.35 o 
 -22   4   3     1082.07     1300.06    165.00 o 
 -20   4   3     3837.96     4126.95    240.84 o 
 -18   4   3     1500.03     1676.45    157.51 o 
 -16   4   3     6610.01     7452.98    240.16 o 
 -14   4   3     6245.42     6597.99    232.02 o 
 -12   4   3     4531.57     4785.22    226.79 o 
 -10   4   3     2687.21     3118.27    149.03 o 
  -8   4   3    19592.73    20240.96    419.97 o 
  -6   4   3     4948.32     5788.67    127.94 o 
  -4   4   3     8610.51     9477.04    276.43 o 
  -2   4   3     1788.72     1810.58     81.06 o 
   0   4   3    26670.16    27541.84    429.04 o 
   2   4   3    28875.08    30624.32    518.82 o 
   4   4   3    19702.79    20771.15    339.59 o 
   6   4   3    11728.37    11644.99    360.95 o 
   8   4   3    12648.24    12844.56    238.36 o 
  10   4   3     3306.62     3087.49    116.39 o 
  12   4   3     1889.12     2233.48     94.29 o 
  14   4   3     1408.56     1497.01     95.13 o 
  16   4   3      625.42      842.23     84.21 o 
  18   4   3     3699.31     4000.34    191.19 o 
  20   4   3     2258.04     2643.37    532.63 o 
 -19   5   3     2902.34     3007.38    370.51 o 
 -17   5   3      389.76      299.11    158.41 o 
 -15   5   3     6731.92     6939.41    267.30 o 
 -13   5   3     5755.97     5653.21    194.99 o 
 -11   5   3     8130.19     7665.23    259.04 o 
  -9   5   3    17436.69    17241.05    343.89 o 
  -7   5   3     1155.17     1183.28     74.01 o 
  -5   5   3     5914.80     5657.53    173.52 o 
  -3   5   3     8378.91     8711.65    316.31 o 
  -1   5   3    12205.10    11972.66    215.74 o 
   1   5   3    13797.04    14077.81    247.16 o 
   3   5   3    10557.35    10812.24    202.36 o 
   5   5   3    20596.86    19806.31    416.86 o 
   7   5   3     5669.14     5713.57    217.06 o 
   9   5   3    12315.33    12356.70    268.83 o 
  11   5   3      980.23     1156.79     83.35 o 
  13   5   3    15439.75    15420.77    443.11 o 
  15   5   3     3874.83     3908.26    203.32 o 
  17   5   3     1566.07     1691.11    161.71 o 
  19   5   3     2707.18     2888.32    259.61 o 
 -18   6   3     2470.62     2211.51    374.18 o 
 -16   6   3     3822.77     3628.32    247.64 o 
 -14   6   3     3343.39     3404.26    225.69 o 
 -12   6   3     3381.87     3390.17    225.51 o 
 -10   6   3      482.07      507.45     75.31 o 
  -8   6   3     7657.75     7444.02    193.82 o 
  -6   6   3    21780.03    21298.97    508.59 o 
  -4   6   3     6519.60     6692.88    231.55 o 
  -2   6   3     3316.66     3374.79    133.95 o 
   0   6   3     3400.34     3395.69    133.18 o 
   2   6   3    16939.27    17389.25    386.02 o 
   4   6   3    21719.17    21886.05    415.39 o 
   6   6   3     8225.35     9115.56    244.59 o 
   8   6   3     9400.76     9636.80    264.67 o 
  10   6   3    11386.91    11228.00    300.03 o 
  12   6   3    11621.41    11693.95    367.42 o 
  14   6   3     4162.38     4238.81    213.01 o 
  16   6   3     4416.46     4563.64    315.67 o 
  18   6   3     1086.64     1107.07    170.17 o 
 -15   7   3     2683.36     3072.01    243.00 o 
 -13   7   3     2883.73     3041.02    333.09 o 
 -11   7   3     2540.96     2966.81    301.05 o 
  -9   7   3     5038.26     4763.85    269.32 o 
  -7   7   3     9764.35     9546.59    317.19 o 
  -5   7   3    10750.79    10712.43    336.22 o 
  -3   7   3    11232.55    11011.84    340.73 o 
  -1   7   3     6941.00     6843.83    248.34 o 
   1   7   3     6941.60     6999.43    253.99 o 
   3   7   3     9747.37    10068.89    322.25 o 
   5   7   3     8563.21     8239.09    285.70 o 
   7   7   3     3915.95     3440.44    182.21 o 
   9   7   3     3575.22     3250.91    357.28 o 
  11   7   3     4541.06     4541.59    303.49 o 
  13   7   3     5900.21     5798.93    300.16 o 
  15   7   3     2724.56     2606.01    187.09 o 
 -12   8   3     2611.32     2813.11    242.84 o 
 -10   8   3     4155.00     4527.88    283.27 o 
  -8   8   3     4245.19     4200.48    398.04 o 
  -6   8   3     7259.44     8014.48    373.13 o 
  -4   8   3     8969.02     9362.42    445.57 o 
  -2   8   3     2492.63     2957.84    231.80 o 
   0   8   3     8521.67     8708.92    497.98 o 
   2   8   3     7511.98     7146.35    535.25 o 
   4   8   3     4391.23     4681.19    278.86 o 
   6   8   3     2167.33     2128.38    203.11 o 
   8   8   3     2289.58     2316.19    379.06 o 
  10   8   3     4539.10     4305.64    391.77 o 
  12   8   3     2059.45     1521.81    276.85 o 
  -7   9   3     3121.79     3091.33    366.70 o 
  -5   9   3     1628.63     1748.91    251.43 o 
  -3   9   3     5191.45     5508.63    325.64 o 
  -1   9   3     4743.71     4503.91    298.81 o 
   1   9   3     1667.67     1378.03    186.70 o 
   3   9   3     2421.54     3002.27    463.86 o 
   5   9   3     4085.61     4460.77    306.00 o 
   7   9   3     9366.94     9658.70    448.11 o 
 -24   0   4     3099.27     3531.47    279.13 o 
 -22   0   4     3842.29     4104.22    274.40 o 
 -20   0   4     7419.90     7947.42    365.03 o 
 -18   0   4     2403.78     2493.43    200.42 o 
 -16   0   4    15943.64    17707.03    582.53 o 
 -14   0   4    23354.87    23972.54    716.25 o 
 -12   0   4     6969.82     6940.05    197.61 o 
 -10   0   4    16124.42    15461.19    669.29 o 
  -8   0   4    44947.71    45416.96   1186.69 o 
  -6   0   4    29243.01    30009.86    793.67 o 
  -4   0   4     3304.77     3800.92    107.45 o 
  -2   0   4    75400.50    73262.07   1491.21 o 
   0   0   4    44921.22    44819.72   1262.02 o 
   2   0   4   297416.03   306196.56  11837.66 o 
   4   0   4     3775.12     3408.79    113.21 o 
   6   0   4      123.52      229.88     43.12 o 
   8   0   4    34426.81    37934.82    823.04 o 
  10   0   4    12431.42    14462.35    583.48 o 
  12   0   4     5983.75     6243.36    216.18 o 
  14   0   4    11708.49    11853.47    337.68 o 
  16   0   4     6952.56     6615.72    241.27 o 
  18   0   4    13076.83    13538.30    504.66 o 
  20   0   4     7532.55     7391.39    358.86 o 
  22   0   4     1008.67      796.24    157.70 o 
 -23   1   4     1617.22     1702.36    143.24 o 
 -21   1   4     4200.54     4252.31    191.50 o 
 -19   1   4     4740.62     4618.61    188.58 o 
 -17   1   4     7399.51     6972.56    223.95 o 
 -15   1   4    23005.37    21953.64    478.99 o 
 -13   1   4     1489.84     1392.34     73.90 o 
 -11   1   4     8300.54     8150.57    180.47 o 
  -9   1   4    32417.61    32218.13    547.35 o 
  -7   1   4    32398.45    32403.30    541.70 o 
  -5   1   4    22141.15    21217.39    359.59 o 
  -3   1   4    13010.61    13417.35    209.91 o 
  -1   1   4   160029.00   154302.14   2421.09 o 
   1   1   4    49600.12    50284.85   1204.84 o 
   3   1   4      151.75      182.10     25.19 o 
   5   1   4      637.62      774.87     47.66 o 
   7   1   4    79326.77    85801.48   1376.58 o 
   9   1   4    33064.83    35737.28    556.44 o 
  11   1   4    21445.42    21793.79    367.09 o 
  13   1   4    14253.56    14903.21    302.51 o 
  15   1   4    10826.23    11140.02    233.44 o 
  17   1   4     4763.66     4384.44    178.06 o 
  19   1   4     5832.62     5671.88    214.41 o 
  21   1   4     2522.85     2521.22    158.93 o 
  23   1   4     2925.55     2565.36    168.14 o 
 -22   2   4     3190.05     3317.61    180.48 o 
 -20   2   4     3504.72     3389.92    171.09 o 
 -18   2   4     1678.01     1891.69    124.48 o 
 -16   2   4    10865.55    10959.40    292.99 o 
 -14   2   4    12020.90    11426.44    250.69 o 
 -12   2   4    13593.85    14494.15    389.48 o 
 -10   2   4     8271.79     8683.27    188.25 o 
  -8   2   4     6211.58     6385.19    265.20 o 
  -6   2   4    49090.40    52383.95    774.34 o 
  -4   2   4     7161.94     7277.26    128.85 o 
  -2   2   4    23013.59    23086.94    532.49 o 
   0   2   4    77253.02    76646.95   1216.52 o 
   2   2   4    25623.04    25793.48    432.07 o 
   4   2   4    42381.43    43622.19    715.65 o 
   6   2   4    24778.21    23896.35    379.98 o 
   8   2   4    25208.21    26894.79    429.98 o 
  10   2   4    37765.09    39033.03    611.22 o 
  12   2   4    15277.87    15357.52    309.06 o 
  14   2   4    12368.18    12542.11    250.97 o 
  16   2   4     5773.48     6154.72    201.89 o 
  18   2   4     4707.33     4628.43    190.55 o 
  20   2   4     1072.66     1045.29    114.49 o 
  22   2   4      722.75      658.22    106.92 o 
 -23   3   4     2270.67     2327.71    203.09 o 
 -21   3   4     1612.64     1667.70    167.75 o 
 -19   3   4     3610.07     3328.52    255.03 o 
 -17   3   4     5484.90     5473.50    242.77 o 
 -15   3   4     8736.36     8622.56    215.57 o 
 -13   3   4    11143.41    11029.89    243.90 o 
 -11   3   4    12277.70    12357.07    256.12 o 
  -9   3   4    17716.20    17530.37    295.54 o 
  -7   3   4    32389.40    32451.67    546.72 o 
  -5   3   4     1152.79      852.86     40.93 o 
  -3   3   4     9918.48    10048.69    196.18 o 
  -1   3   4    35706.08    35730.10    591.93 o 
   1   3   4    19274.46    19174.73    351.78 o 
   3   3   4    25746.30    25317.35    394.01 o 
   5   3   4    39393.02    39584.16    602.87 o 
   7   3   4    28212.83    28951.50    505.28 o 
   9   3   4     4691.95     4409.46    116.51 o 
  11   3   4     5352.02     4988.72    132.56 o 
  13   3   4     2459.28     2514.38    101.79 o 
  15   3   4     7394.78     7278.11    202.30 o 
  17   3   4     2330.19     2345.78    152.26 o 
  19   3   4     1364.36     1292.16    122.60 o 
  21   3   4     3601.39     3556.73    214.93 o 
 -22   4   4      787.48      870.61    147.83 o 
 -20   4   4     1508.08     1515.04    162.81 o 
 -18   4   4     8173.68     8080.48    314.92 o 
 -16   4   4     2473.32     2828.93    181.45 o 
 -14   4   4     2704.85     3179.84    416.14 o 
 -12   4   4     4385.72     4745.34    168.93 o 
 -10   4   4    12566.51    12906.57    307.78 o 
  -8   4   4    35425.96    36278.27    699.66 o 
  -6   4   4    24991.76    25577.25    445.07 o 
  -4   4   4    11843.37    11551.86    221.37 o 
  -2   4   4    13086.43    12750.35    238.11 o 
   0   4   4    26438.48    26428.71    451.57 o 
   2   4   4    21549.61    23123.34    368.98 o 
   4   4   4     2001.14     2158.49     70.22 o 
   6   4   4     2634.75     2593.03     82.78 o 
   8   4   4     2139.44     2099.78     88.85 o 
  10   4   4    12001.72    12087.70    258.76 o 
  12   4   4     4366.90     4341.79    129.62 o 
  14   4   4       27.16       44.41     51.49 o 
  16   4   4     2950.57     3210.82    156.78 o 
  18   4   4     2482.77     2390.85    180.70 o 
  20   4   4     2012.15     1790.36    214.15 o 
 -19   5   4     1455.23     1529.40    158.93 o 
 -17   5   4     3266.70     2951.52    192.25 o 
 -15   5   4     1551.14     1451.68    115.20 o 
 -13   5   4     1592.82     1415.39    205.89 o 
 -11   5   4      327.43      222.87     60.39 o 
  -9   5   4    10149.90    10404.57    310.86 o 
  -7   5   4    15032.57    14333.30    292.33 o 
  -5   5   4     9111.40     9367.77    208.15 o 
  -3   5   4    10951.50    10695.96    225.17 o 
  -1   5   4     8974.69     8795.96    201.34 o 
   1   5   4     6617.43     6197.34    151.73 o 
   3   5   4     6059.86     6319.06    176.53 o 
   5   5   4     1315.47     1610.32    188.26 o 
   7   5   4       24.09      110.75     45.21 o 
   9   5   4     4252.25     4445.17    162.95 o 
  11   5   4       18.40        0.00     52.14 o 
  13   5   4     6349.96     6713.53    215.78 o 
  15   5   4     2024.98     2135.60    158.82 o 
  17   5   4     1109.01     1098.25    191.39 o 
  19   5   4      494.37      433.31    136.59 o 
 -18   6   4      633.32      447.48    234.02 o 
 -16   6   4      370.47      307.80     96.63 o 
 -14   6   4     2479.42     2742.75    237.70 o 
 -12   6   4      940.53     1014.53     94.60 o 
 -10   6   4     1378.34     1317.58    118.69 o 
  -8   6   4     1443.35     1397.84    145.43 o 
  -6   6   4      351.81      371.83     99.31 o 
  -4   6   4     5139.09     5400.86    213.37 o 
  -2   6   4      545.14      649.58     84.98 o 
   0   6   4      445.16      457.83     66.22 o 
   2   6   4     3528.87     3597.49    139.65 o 
   4   6   4     6767.09     7084.70    205.12 o 
   6   6   4     2761.84     2975.36    128.75 o 
   8   6   4     5287.99     5306.71    186.02 o 
  10   6   4     1108.55     1160.34    119.73 o 
  12   6   4      766.59      643.24    105.58 o 
  14   6   4      332.22      436.14    100.96 o 
  16   6   4      663.85      710.88    120.68 o 
  18   6   4      291.66      332.15    108.05 o 
 -15   7   4      105.89       52.37    146.78 o 
 -13   7   4      411.57      464.20    142.78 o 
 -11   7   4      985.84     1021.84    242.03 o 
  -9   7   4      160.16       80.29     94.79 o 
  -7   7   4        7.22       43.42     70.78 o 
  -5   7   4        8.77       78.49     73.17 o 
  -3   7   4      170.44      218.20     77.85 o 
  -1   7   4      115.59      229.70    117.82 o 
   1   7   4     2661.75     2825.35    136.27 o 
   3   7   4       63.91        0.00     99.17 o 
   5   7   4     2192.80     2362.72    151.64 o 
   7   7   4     2656.84     2688.85    216.78 o 
   9   7   4     1351.13     1396.13    130.47 o 
  11   7   4      108.86       61.61     72.12 o 
  13   7   4        4.42        0.00     75.14 o 
  15   7   4       19.36       32.49     85.98 o 
 -12   8   4      183.11      157.54    122.47 o 
 -10   8   4       94.99        0.00    104.82 o 
  -8   8   4       98.27       88.80    155.32 o 
  -6   8   4        9.18      198.91     82.18 o 
  -4   8   4     1645.89     1708.61    184.64 o 
  -2   8   4        5.60       14.97     97.35 o 
   0   8   4       79.10       99.07    103.79 o 
   2   8   4      973.20     1144.18    161.24 o 
   4   8   4      228.37      251.32    115.70 o 
   6   8   4      258.39      316.48    117.06 o 
   8   8   4      206.74      143.66    109.68 o 
  10   8   4      146.09       26.47    139.64 o 
  12   8   4      739.52      720.16    201.98 o 
  -7   9   4      283.87      329.44    190.14 o 
  -5   9   4      168.28      158.37    286.08 o 
  -3   9   4      282.45      425.93    140.09 o 
  -1   9   4       22.49      121.97    156.88 o 
   1   9   4        2.29       41.95    107.75 o 
   3   9   4     1323.79     1367.02    188.13 o 
   5   9   4     1174.07     1450.28    298.09 o 
   7   9   4      912.61     1261.34    187.11 o 
 -23   1   5      108.14      146.67     94.95 o 
 -21   1   5      166.20      160.65     77.95 o 
 -19   1   5      838.30      717.87     94.89 o 
 -17   1   5       50.49        0.00     57.27 o 
 -15   1   5      930.19      885.59    118.93 o 
 -13   1   5     1258.04     1279.83     87.15 o 
 -11   1   5     7806.13     7665.79    172.18 o 
  -9   1   5     3138.87     2912.07     88.84 o 
  -7   1   5     5785.14     5520.04    124.34 o 
  -5   1   5     5948.71     5192.35    111.99 o 
  -3   1   5     3457.51     3814.53     78.23 o 
  -1   1   5    11353.59    11163.10    194.17 o 
   1   1   5     9182.28    10042.28    202.54 o 
   3   1   5    10744.49    12386.60    224.88 o 
   5   1   5     9107.23     9823.50    175.58 o 
   7   1   5     6505.06     6600.01    152.20 o 
   9   1   5     1965.75     2258.53    100.22 o 
  11   1   5      808.76      678.52     57.10 o 
  13   1   5      176.72      211.50     47.86 o 
  15   1   5     1070.42      997.96     80.98 o 
  17   1   5      251.80      221.95     63.98 o 
  19   1   5      131.31      277.02     81.21 o 
  21   1   5       22.94       44.81     75.38 o 
  23   1   5      130.05       98.37     82.79 o 
 -22   2   5      480.45      652.77    132.37 o 
 -20   2   5     3586.82     3700.55    177.10 o 
 -18   2   5     2260.90     2569.01    141.51 o 
 -16   2   5      829.48     1329.28    146.28 o 
 -14   2   5     5549.93     5965.88    168.84 o 
 -12   2   5     1265.73     1214.28    128.02 o 
 -10   2   5     4801.37     4855.98    128.07 o 
  -8   2   5     3270.97     3603.99     99.45 o 
  -6   2   5    22208.89    23034.21    358.91 o 
  -4   2   5     1001.58     1166.58     49.76 o 
  -2   2   5    16432.63    15929.92    439.91 o 
   0   2   5      677.41      703.83     36.44 o 
   2   2   5       30.91        0.00     23.38 o 
   4   2   5    17297.64    18712.46    330.74 o 
   6   2   5     8098.67     8032.94    206.46 o 
   8   2   5    13055.10    13338.08    240.58 o 
  10   2   5    32952.42    33665.33    537.28 o 
  12   2   5       28.78       21.75     35.76 o 
  14   2   5     1787.32     1887.28     91.88 o 
  16   2   5      351.25      319.87     71.59 o 
  18   2   5     2732.01     2970.07    159.67 o 
  20   2   5     1201.08     1419.48    124.85 o 
  22   2   5       29.72       60.18     79.14 o 
 -23   3   5     1504.28     1557.33    179.43 o 
 -21   3   5     3598.19     3837.48    371.22 o 
 -19   3   5     3704.67     3742.37    219.80 o 
 -17   3   5      332.58      360.40     98.14 o 
 -15   3   5     1605.10     1830.77    147.35 o 
 -13   3   5     6508.87     6576.15    172.38 o 
 -11   3   5     9394.97     9188.33    204.54 o 
  -9   3   5     2760.34     2542.06     77.85 o 
  -7   3   5    12298.44    13026.03    240.74 o 
  -5   3   5     1783.29     1605.52     65.66 o 
  -3   3   5   144273.89   153488.20   2718.49 o 
  -1   3   5    36935.39    36721.34    606.86 o 
   1   3   5    10242.36    10374.38    201.16 o 
   3   3   5      522.05      621.60     45.30 o 
   5   3   5     3450.25     3255.41     87.78 o 
   7   3   5    10581.47    10865.78    205.01 o 
   9   3   5      434.15      676.77     54.57 o 
  11   3   5      652.30      778.09     61.98 o 
  13   3   5     2087.39     2135.30     95.00 o 
  15   3   5     7059.56     7524.06    225.45 o 
  17   3   5     2089.29     1656.05    178.84 o 
  19   3   5     2528.30     2537.45    154.62 o 
  21   3   5      112.81      150.22     86.00 o 
 -22   4   5     1940.01     2017.02    187.31 o 
 -20   4   5     1992.06     2284.91    186.62 o 
 -18   4   5     3509.73     3400.72    208.14 o 
 -16   4   5     3052.44     3083.90    187.92 o 
 -14   4   5     7612.42     7726.67    246.14 o 
 -12   4   5     3702.00     3994.43    153.32 o 
 -10   4   5     8304.71     8353.99    226.78 o 
  -8   4   5     3701.07     3949.77    121.44 o 
  -6   4   5    24324.33    24615.75    495.34 o 
  -4   4   5    12738.86    13215.64    257.58 o 
  -2   4   5    28928.49    29909.65    514.10 o 
   0   4   5    11410.49    10753.27    189.88 o 
   2   4   5     1879.44     2221.94     90.14 o 
   4   4   5    18206.57    18236.92    304.47 o 
   6   4   5     7468.30     7664.76    158.64 o 
   8   4   5    11309.37    11544.55    249.73 o 
  10   4   5     7321.60     7386.70    170.42 o 
  12   4   5     1050.06     1216.71     77.68 o 
  14   4   5     6060.60     6219.45    210.05 o 
  16   4   5       51.15       24.90     60.60 o 
  18   4   5     5893.86     5814.88    218.66 o 
  20   4   5      836.27      879.98    132.56 o 
 -19   5   5     1947.32     1755.42    165.06 o 
 -17   5   5     4439.66     4626.28    229.74 o 
 -15   5   5     4508.78     4399.67    178.84 o 
 -13   5   5     4198.76     4485.57    172.47 o 
 -11   5   5     7626.79     7366.42    220.03 o 
  -9   5   5    10476.98     9957.65    254.80 o 
  -7   5   5    17573.66    16861.41    372.84 o 
  -5   5   5      333.87      223.83     45.30 o 
  -3   5   5     1502.13     1344.10     77.58 o 
  -1   5   5     3951.31     3959.85    161.52 o 
   1   5   5    12476.98    11805.59    241.58 o 
   3   5   5     8683.21     8434.36    193.84 o 
   5   5   5    19499.47    20034.48    381.43 o 
   7   5   5    22315.80    22483.44    425.63 o 
   9   5   5    10477.46    10862.18    354.87 o 
  11   5   5     8942.77     9077.25    252.40 o 
  13   5   5     6239.58     6482.82    190.20 o 
  15   5   5     3220.23     3435.76    162.88 o 
  17   5   5      908.70     1033.13    151.25 o 
  19   5   5     1110.87      957.92    164.12 o 
 -18   6   5     1372.35     1548.88    194.11 o 
 -16   6   5     3076.70     3444.74    262.67 o 
 -14   6   5     2920.05     2833.30    154.27 o 
 -12   6   5     2667.94     2891.33    144.51 o 
 -10   6   5    10222.55    10055.42    347.29 o 
  -8   6   5     5145.79     5152.08    177.29 o 
  -6   6   5    12317.62    12611.10    311.92 o 
  -4   6   5    13668.10    13401.97    346.94 o 
  -2   6   5     5434.14     5230.54    172.40 o 
   0   6   5    20581.35    19785.84    433.22 o 
   2   6   5    11750.87    11629.03    471.45 o 
   4   6   5     1479.75     1709.08    149.64 o 
   6   6   5    13429.01    13327.54    288.92 o 
   8   6   5      931.77      948.64     95.48 o 
  10   6   5     8344.15     7706.49    640.99 o 
  12   6   5     5434.47     5189.64    228.29 o 
  14   6   5     3204.61     3371.75    195.55 o 
  16   6   5     2706.61     2582.05    185.94 o 
  18   6   5     4378.91     4706.92    297.93 o 
 -15   7   5     3135.81     3586.55    262.98 o 
 -13   7   5     2832.00     3269.49    247.06 o 
 -11   7   5     6244.48     6168.57    318.38 o 
  -9   7   5     6849.40     6517.59    323.01 o 
  -7   7   5     3496.41     3695.64    233.85 o 
  -5   7   5     2309.97     2469.33    130.00 o 
  -3   7   5     4320.53     4047.24    159.76 o 
  -1   7   5    16875.04    17109.11    399.58 o 
   1   7   5    12106.59    12129.12    374.67 o 
   3   7   5     2569.63     2879.30    168.18 o 
   5   7   5     3955.06     3991.89    333.96 o 
   7   7   5     4098.07     4211.94    205.54 o 
   9   7   5     3453.47     3810.92    257.19 o 
  11   7   5     2379.56     2451.13    208.38 o 
  13   7   5     3434.37     3800.84    210.20 o 
  15   7   5     3438.23     3597.23    215.72 o 
 -12   8   5     5102.07     5442.85    322.31 o 
 -10   8   5     2910.91     3352.11    442.79 o 
  -8   8   5     4899.78     4839.72    426.07 o 
  -6   8   5     2593.85     2574.86    171.48 o 
  -4   8   5     3408.60     3682.00    259.96 o 
  -2   8   5     4759.35     4314.49    322.99 o 
   0   8   5     1589.91     1465.61    176.21 o 
   2   8   5     4855.84     4507.44    400.48 o 
   4   8   5     7295.69     7702.16    372.07 o 
   6   8   5     2728.75     2638.46    222.66 o 
   8   8   5     6501.29     6565.12    343.62 o 
  10   8   5     3403.31     3745.39    215.85 o 
  12   8   5     3190.57     3065.51    356.60 o 
  -7   9   5     3368.52     3217.74    380.28 o 
  -5   9   5     6163.63     6794.09    509.30 o 
  -3   9   5     4873.09     5458.95    345.28 o 
  -1   9   5     4602.25     4687.59    308.11 o 
   1   9   5     2392.15     2167.22    247.60 o 
   3   9   5     4008.80     4596.16    302.73 o 
   5   9   5     2746.15     2673.93    241.43 o 
   7   9   5     2719.59     2625.95    239.43 o 
 -24   0   6     8962.64    10116.30    463.89 o 
 -22   0   6     5458.42     5494.76    318.54 o 
 -20   0   6     8040.45     8185.06    370.60 o 
 -18   0   6     5986.32     6049.94    380.45 o 
 -16   0   6     9810.15     9077.40    440.87 o 
 -14   0   6    31629.51    30947.80    890.72 o 
 -12   0   6    33846.15    34683.05    962.64 o 
 -10   0   6    24017.32    23496.32    965.85 o 
  -8   0   6      508.21      420.53     66.83 o 
  -6   0   6    32950.29    31371.02    849.71 o 
  -4   0   6      135.83       94.72     32.75 o 
  -2   0   6    34786.91    31167.55    808.78 o 
   0   0   6     4964.57     4418.83    161.06 o 
   2   0   6    97766.57   104449.52   3557.14 o 
   4   0   6    81267.74    85883.29   1767.88 o 
   6   0   6    32613.12    34679.78    753.25 o 
   8   0   6    40346.60    44978.43    970.75 o 
  10   0   6    31969.14    33030.53    742.96 o 
  12   0   6    12593.69    13008.03    351.50 o 
  14   0   6    19602.11    19563.95    501.09 o 
  16   0   6     8601.05     8127.55    276.45 o 
  18   0   6     6000.72     6584.60    324.35 o 
  20   0   6     2219.80     2079.28    205.22 o 
  22   0   6      716.83      753.77    156.09 o 
 -23   1   6     5878.70     5674.73    233.09 o 
 -21   1   6     5517.17     5020.93    208.09 o 
 -19   1   6     3404.07     3370.32    163.24 o 
 -17   1   6     7879.65     7852.45    240.73 o 
 -15   1   6    13755.51    12249.99    309.09 o 
 -13   1   6     8859.00     8317.14    225.41 o 
 -11   1   6    13448.85    12643.62    251.17 o 
  -9   1   6    14089.15    12946.04    248.10 o 
  -7   1   6    73064.13    71987.41   1156.57 o 
  -5   1   6    16131.47    15324.49    244.04 o 
  -3   1   6    35591.53    34874.60    518.14 o 
  -1   1   6    75747.63    72673.84   1150.14 o 
   1   1   6     5439.32     5177.48    100.65 o 
   3   1   6    17315.38    18044.94    315.22 o 
   5   1   6    26750.54    26467.62    413.11 o 
   7   1   6    57016.79    61630.45    919.31 o 
   9   1   6     7529.54     8132.49    185.33 o 
  11   1   6      569.89      601.42     53.96 o 
  13   1   6     7250.74     7644.25    177.12 o 
  15   1   6     6576.38     6930.59    189.42 o 
  17   1   6    10951.89    10562.64    262.68 o 
  19   1   6     3735.32     3737.55    178.58 o 
  21   1   6     2504.82     2579.41    160.63 o 
  23   1   6     2282.82     2280.85    163.30 o 
 -22   2   6     2782.67     2748.95    204.94 o 
 -20   2   6     2040.03     1979.07    170.45 o 
 -18   2   6     1524.82     1586.37    134.71 o 
 -16   2   6     7367.00     6841.67    216.71 o 
 -14   2   6    12245.15    12100.37    353.01 o 
 -12   2   6     3171.82     2982.75    110.63 o 
 -10   2   6    38670.22    37936.60    645.38 o 
  -8   2   6    21246.47    19495.57    349.53 o 
  -6   2   6    40657.36    40926.88    613.27 o 
  -4   2   6    12291.37    11974.35    222.35 o 
  -2   2   6    30132.43    29304.49    489.20 o 
   0   2   6    99691.46    94340.89   1648.38 o 
   2   2   6    59908.79    60911.89    983.28 o 
   4   2   6    50602.31    50690.50    979.20 o 
   6   2   6     7044.71     7391.13    150.04 o 
   8   2   6    15714.90    15722.68    275.84 o 
  10   2   6      816.23      943.45     81.87 o 
  12   2   6    11106.74    11409.05    230.22 o 
  14   2   6     2476.29     2691.11    124.97 o 
  16   2   6     6364.01     6405.28    213.46 o 
  18   2   6     9007.14     9012.84    245.37 o 
  20   2   6     2466.24     2394.92    175.47 o 
  22   2   6     1335.11     1072.47    121.13 o 
 -23   3   6     1090.37     1470.33    171.90 o 
 -21   3   6     2192.47     2514.65    248.62 o 
 -19   3   6     2103.16     2239.28    177.03 o 
 -17   3   6     4351.14     4199.41    213.98 o 
 -15   3   6    17502.28    17391.59    483.87 o 
 -13   3   6     8646.38     8589.83    203.41 o 
 -11   3   6     4862.52     4793.19    132.96 o 
  -9   3   6    18562.90    18945.43    314.52 o 
  -7   3   6    21105.30    20176.07    326.36 o 
  -5   3   6    13967.70    14066.22    264.79 o 
  -3   3   6     2559.53     2458.00     88.53 o 
  -1   3   6    14521.57    13840.53    291.52 o 
   1   3   6    50425.73    50651.31    828.50 o 
   3   3   6    10476.64    10386.60    208.85 o 
   5   3   6    14942.54    15028.24    258.01 o 
   7   3   6    30789.67    31393.77    793.25 o 
   9   3   6    31438.63    32025.57    516.68 o 
  11   3   6    11950.25    12076.77    240.07 o 
  13   3   6     4687.31     4656.37    138.77 o 
  15   3   6     7067.01     7075.68    201.96 o 
  17   3   6     2691.61     2791.08    215.01 o 
  19   3   6      659.34      808.50    127.12 o 
  21   3   6      664.51      915.32    152.23 o 
 -22   4   6     1705.35     1644.77    177.04 o 
 -20   4   6     2441.14     2532.12    241.22 o 
 -18   4   6     1545.74     1678.25    204.24 o 
 -16   4   6     5547.14     5277.17    270.69 o 
 -14   4   6     6123.84     6038.08    307.89 o 
 -12   4   6     1624.80     1631.27    107.16 o 
 -10   4   6     3251.21     3571.30    168.51 o 
  -8   4   6    18257.55    18016.27    343.81 o 
  -6   4   6    16368.32    16305.32    312.22 o 
  -4   4   6    24978.37    26042.77    459.71 o 
  -2   4   6     4476.84     4189.69    132.69 o 
   0   4   6     7809.87     7844.84    168.89 o 
   2   4   6    39308.29    38995.68    988.59 o 
   4   4   6     7177.43     7761.88    177.70 o 
   6   4   6     5108.69     5148.32    123.01 o 
   8   4   6     6569.11     7071.65    202.87 o 
  10   4   6     8459.52     8742.71    214.18 o 
  12   4   6     4343.68     3977.21    142.53 o 
  14   4   6     4546.15     4779.94    161.25 o 
  16   4   6      619.66      728.92     92.51 o 
  18   4   6     1575.77     1532.69    126.48 o 
  20   4   6     1031.36      963.97    134.06 o 
 -19   5   6      755.23      735.67    125.91 o 
 -17   5   6      804.11      592.43    137.63 o 
 -15   5   6     1179.91     1210.21    163.84 o 
 -13   5   6     5862.63     5542.52    205.63 o 
 -11   5   6     1202.20     1039.82     92.32 o 
  -9   5   6     4945.13     4594.26    163.00 o 
  -7   5   6     7091.35     6702.19    172.29 o 
  -5   5   6     5800.61     5910.02    176.28 o 
  -3   5   6     3740.32     3633.51    133.72 o 
  -1   5   6    15146.70    15645.79    348.67 o 
   1   5   6    12823.67    12367.91    291.17 o 
   3   5   6     3809.67     3820.95    132.22 o 
   5   5   6       35.78       45.05     41.38 o 
   7   5   6     1698.44     1863.21     94.95 o 
   9   5   6     9516.57    10495.34    277.35 o 
  11   5   6     2314.30     2321.24    114.03 o 
  13   5   6     1202.76     1088.71     88.79 o 
  15   5   6     4415.81     4353.12    184.94 o 
  17   5   6     2765.30     2629.55    215.71 o 
  19   5   6      473.55      409.56    119.43 o 
 -18   6   6     2061.31     2308.02    181.28 o 
 -16   6   6     1647.64     1584.95    127.10 o 
 -14   6   6      212.38      113.55     71.40 o 
 -12   6   6     2711.18     2719.25    209.52 o 
 -10   6   6       14.95       35.16     64.52 o 
  -8   6   6     3376.88     3214.22    152.70 o 
  -6   6   6      394.78      523.82     70.67 o 
  -4   6   6      816.71      889.60     83.46 o 
  -2   6   6     5244.69     4755.30    180.10 o 
   0   6   6     3979.86     3803.64    173.63 o 
   2   6   6     6813.22     6777.16    203.82 o 
   4   6   6       13.20       16.40     52.10 o 
   6   6   6     2309.89     2440.06    126.67 o 
   8   6   6     1965.40     2227.91    110.10 o 
  10   6   6     6433.97     6131.81    185.76 o 
  12   6   6      361.22      347.98     92.74 o 
  14   6   6      119.45      239.55     88.51 o 
  16   6   6      490.57      441.96    111.69 o 
  18   6   6      236.89      239.28    104.36 o 
 -15   7   6      382.05      434.37    215.73 o 
 -13   7   6       14.53       43.59    101.99 o 
 -11   7   6      225.40      264.67    135.29 o 
  -9   7   6     1041.82     1012.44    150.79 o 
  -7   7   6       70.40       52.92     72.32 o 
  -5   7   6     1281.31     1428.64    157.43 o 
  -3   7   6      135.28       11.38     54.19 o 
  -1   7   6      124.22      118.99     60.70 o 
   1   7   6     6101.40     6465.08    276.70 o 
   3   7   6       73.40       48.02     45.46 o 
   5   7   6     1167.47     1072.87    118.62 o 
   7   7   6       23.22       69.06     73.02 o 
   9   7   6      263.06      163.06     88.71 o 
  11   7   6       82.03      105.40     75.92 o 
  13   7   6       59.90      109.83    101.25 o 
  15   7   6       17.43      129.04     88.12 o 
 -12   8   6      257.24      152.49    157.06 o 
 -10   8   6      163.01      218.69    161.93 o 
  -8   8   6        0.10        0.00     90.53 o 
  -6   8   6        0.58       26.84     63.60 o 
  -4   8   6       35.39       96.42     79.67 o 
  -2   8   6        0.56       32.21     94.73 o 
   0   8   6     1057.39      918.75    152.14 o 
   2   8   6     1077.45     1044.65    160.42 o 
   4   8   6      731.77      941.14    154.85 o 
   6   8   6      218.00      199.44    126.35 o 
   8   8   6      262.39      278.81     95.00 o 
  10   8   6       43.91      153.67     93.76 o 
  12   8   6        5.79       81.19    113.55 o 
  -7   9   6       89.88        0.00    154.27 o 
  -5   9   6      376.37      328.78    127.43 o 
  -3   9   6      734.20      764.10    158.10 o 
  -1   9   6      454.37      621.46    147.95 o 
   1   9   6      218.23      477.47    137.89 o 
   3   9   6        1.78       16.16    102.36 o 
   5   9   6      900.27     1096.13    175.76 o 
   7   9   6      890.01     1109.02    180.47 o 
 -23   1   7        9.65       30.97     77.26 o 
 -21   1   7      614.37      615.13     99.79 o 
 -19   1   7        2.77        0.00     58.04 o 
 -17   1   7       12.76       47.79     59.84 o 
 -15   1   7     2169.91     2302.43    124.66 o 
 -13   1   7     1448.08     1382.17     90.94 o 
 -11   1   7     3122.19     2972.29     95.82 o 
  -9   1   7     5741.79     5743.67    135.70 o 
  -7   1   7     3306.13     3858.59     99.20 o 
  -5   1   7      974.62      916.18     38.90 o 
  -3   1   7    20124.26    18154.90    360.56 o 
  -1   1   7    16083.11    14465.43    274.19 o 
   1   1   7      540.83      303.51     29.68 o 
   3   1   7     5424.86     5664.45    126.02 o 
   5   1   7      565.44      655.06     42.54 o 
   7   1   7    59695.46    62601.06    935.41 o 
   9   1   7       25.26       16.06     31.43 o 
  11   1   7      913.22      931.11     62.63 o 
  13   1   7      130.29      111.90     47.01 o 
  15   1   7        6.14        0.00     47.63 o 
  17   1   7       35.22       45.11     57.88 o 
  19   1   7        2.46       23.73     67.73 o 
  21   1   7      187.52      242.65     85.78 o 
  23   1   7      264.05      239.12     91.19 o 
 -22   2   7      529.72      454.87    146.74 o 
 -20   2   7       52.73      111.11     93.90 o 
 -18   2   7      505.43      508.68     84.59 o 
 -16   2   7     4263.13     4188.49    167.07 o 
 -14   2   7     2737.91     2915.90    130.91 o 
 -12   2   7      192.89      281.86     44.48 o 
 -10   2   7      462.81      452.53     45.87 o 
  -8   2   7      131.05      195.33     33.47 o 
  -6   2   7    11772.55    11519.86    196.93 o 
  -4   2   7    19026.82    19684.29    344.09 o 
  -2   2   7    20293.90    20108.90    348.49 o 
   0   2   7    14624.71    14246.77    268.15 o 
   2   2   7    14987.35    15867.72    287.92 o 
   4   2   7    13348.50    13858.90    263.69 o 
   6   2   7    29726.03    30616.43    481.65 o 
   8   2   7     1222.34     1221.79     63.05 o 
  10   2   7     1917.52     2021.92     83.98 o 
  12   2   7     4317.83     4656.36    134.37 o 
  14   2   7     3391.95     3262.97    116.52 o 
  16   2   7     3063.62     3227.98    137.48 o 
  18   2   7      960.00     1078.04    106.18 o 
  20   2   7      220.85      232.14     83.04 o 
  22   2   7      241.82      556.53    104.27 o 
 -23   3   7      653.57      767.02    144.20 o 
 -21   3   7     2149.75     1973.20    222.05 o 
 -19   3   7       69.68      125.54     90.00 o 
 -17   3   7     3110.99     3492.23    200.88 o 
 -15   3   7     5272.30     5048.99    224.18 o 
 -13   3   7     2373.03     2291.21    118.12 o 
 -11   3   7     4559.99     4409.17    126.11 o 
  -9   3   7     5555.37     5877.50    163.99 o 
  -7   3   7    13488.43    13585.43    232.71 o 
  -5   3   7     3741.21     3784.60    143.99 o 
  -3   3   7       90.32       94.81     31.52 o 
  -1   3   7    26265.26    24673.77    625.19 o 
   1   3   7     1084.42     1167.29     56.80 o 
   3   3   7    20406.01    21160.57    378.93 o 
   5   3   7     2906.56     2730.86     82.16 o 
   7   3   7     5570.99     5460.13    172.76 o 
   9   3   7     2989.66     3224.66    104.88 o 
  11   3   7     3716.30     3794.96    154.26 o 
  13   3   7    11829.23    11747.83    306.37 o 
  15   3   7     7521.98     7034.12    182.78 o 
  17   3   7     1354.81     1438.30    106.62 o 
  19   3   7     2435.73     2629.61    175.22 o 
  21   3   7       27.85      105.47     90.36 o 
 -22   4   7     1087.42      987.39    155.61 o 
 -20   4   7     1053.11     1088.25    225.56 o 
 -18   4   7     3333.98     3641.63    213.20 o 
 -16   4   7     5850.39     5569.49    243.07 o 
 -14   4   7     7374.44     7521.56    229.88 o 
 -12   4   7     2852.53     2776.83    131.78 o 
 -10   4   7     3973.82     3872.76    145.99 o 
  -8   4   7    14133.58    14645.48    291.70 o 
  -6   4   7    22479.40    23338.26    423.01 o 
  -4   4   7     3163.81     2812.36    159.34 o 
  -2   4   7    13774.42    13408.10    258.07 o 
   0   4   7       92.15       31.14     32.20 o 
   2   4   7     8104.77     8261.00    183.16 o 
   4   4   7     9417.44     9417.74    210.05 o 
   6   4   7    10131.20    10532.25    230.31 o 
   8   4   7     4484.81     4410.46    178.36 o 
  10   4   7     9199.66     9267.15    225.10 o 
  12   4   7    16428.89    16610.13    349.66 o 
  14   4   7     2016.14     2227.79    116.06 o 
  16   4   7     2290.39     2293.96    138.71 o 
  18   4   7      152.47      111.39     76.24 o 
  20   4   7     2703.05     2998.72    243.39 o 
 -19   5   7     2146.07     2189.87    179.79 o 
 -17   5   7     3492.79     3508.74    205.39 o 
 -15   5   7     1823.97     1724.47    122.42 o 
 -13   5   7     8298.88     7564.59    233.04 o 
 -11   5   7     6796.38     6894.33    278.66 o 
  -9   5   7     7570.45     7591.99    219.31 o 
  -7   5   7     8868.07     9042.50    213.06 o 
  -5   5   7     4583.85     4321.85    171.07 o 
  -3   5   7     7124.56     6976.68    196.76 o 
  -1   5   7    34129.48    32115.85    639.30 o 
   1   5   7    13024.57    12565.10    302.14 o 
   3   5   7    24123.73    24362.09    483.44 o 
   5   5   7    11511.45    11475.34    250.96 o 
   7   5   7     5779.26     5590.32    160.87 o 
   9   5   7      880.56     1022.48     81.71 o 
  11   5   7     5888.72     6019.53    180.60 o 
  13   5   7     1457.02     1549.63    101.39 o 
  15   5   7     4686.16     4598.26    189.19 o 
  17   5   7     1130.92     1110.17    113.32 o 
  19   5   7      873.22     1057.19    142.40 o 
 -18   6   7     2456.58     3091.73    388.11 o 
 -16   6   7     4099.94     4487.78    220.69 o 
 -14   6   7     6311.80     6546.29    260.65 o 
 -12   6   7     6165.49     6029.09    298.04 o 
 -10   6   7     7429.97     7669.54    272.31 o 
  -8   6   7     7449.72     7344.33    324.78 o 
  -6   6   7     4846.83     4955.27    246.89 o 
  -4   6   7    10832.27    10364.41    392.04 o 
  -2   6   7    13317.63    12851.14    314.98 o 
   0   6   7     6875.15     6189.06    193.77 o 
   2   6   7    11157.12    10732.73    307.57 o 
   4   6   7    11798.89    11780.41    396.70 o 
   6   6   7     5343.91     5313.60    185.83 o 
   8   6   7     3359.21     3288.24    132.21 o 
  10   6   7     2507.48     2734.37    156.60 o 
  12   6   7     3087.38     2955.28    200.27 o 
  14   6   7     1988.00     2146.24    168.11 o 
  16   6   7      697.93      829.42    206.17 o 
 -15   7   7     4034.21     4365.10    290.94 o 
 -13   7   7     4511.25     4535.47    279.67 o 
 -11   7   7     2988.88     3090.55    233.85 o 
  -9   7   7     6606.53     6711.64    261.87 o 
  -7   7   7     9113.66     8780.14    371.80 o 
  -5   7   7    11941.23    11711.84    358.35 o 
  -3   7   7     4943.37     5125.74    184.93 o 
  -1   7   7     1693.47     1600.87    109.39 o 
   1   7   7     3476.43     3321.05    174.09 o 
   3   7   7     3652.46     3594.84    170.78 o 
   5   7   7     4273.68     4444.97    236.04 o 
   7   7   7     4809.27     4658.86    217.03 o 
   9   7   7     3772.23     3989.35    261.49 o 
  11   7   7     5071.75     4834.82    236.14 o 
  13   7   7     3427.79     3900.23    273.24 o 
  15   7   7     3108.14     3129.32    413.01 o 
 -12   8   7     4160.40     4272.98    699.09 o 
 -10   8   7     3246.82     3163.76    357.99 o 
  -8   8   7     3951.75     4177.67    277.14 o 
  -6   8   7     6154.05     5494.41    300.57 o 
  -4   8   7     4686.67     4374.43    285.03 o 
  -2   8   7     3936.01     4363.93    211.34 o 
   0   8   7     3469.63     3622.04    257.12 o 
   2   8   7     3493.80     3723.63    203.67 o 
   4   8   7     4277.98     4386.93    278.39 o 
   6   8   7     3800.25     3673.87    208.35 o 
   8   8   7     3369.56     3496.07    258.08 o 
  10   8   7     4087.79     3932.55    225.53 o 
  12   8   7     3755.70     3879.06    280.72 o 
  -7   9   7     2549.62     2734.73    359.73 o 
  -5   9   7     4178.21     4137.49    288.77 o 
  -3   9   7     4982.05     4781.70    352.42 o 
  -1   9   7     3502.89     3929.80    285.48 o 
   1   9   7     5923.52     5998.88    345.06 o 
   3   9   7     1864.66     2572.43    294.44 o 
   5   9   7     3280.80     3412.63    272.56 o 
 -24   0   8     1623.84     1293.03    186.67 o 
 -22   0   8    12390.46    12582.95    509.16 o 
 -20   0   8     2203.35     2269.99    201.42 o 
 -18   0   8     8306.47     7993.19    353.81 o 
 -16   0   8    14851.04    13386.27    476.68 o 
 -14   0   8     6454.09     6113.84    271.98 o 
 -12   0   8     4419.43     3702.07    195.04 o 
 -10   0   8     4027.21     3717.10    241.16 o 
  -8   0   8    75741.25    75516.02   1932.72 o 
  -6   0   8    76623.47    73487.72   1520.08 o 
  -4   0   8    12014.32    11576.67    273.45 o 
  -2   0   8    43095.85    40462.38   1520.07 o 
   0   0   8    34603.85    32934.75    700.77 o 
   2   0   8    47799.91    50824.61   1787.31 o 
   4   0   8    22419.96    22690.63    617.16 o 
   6   0   8    12464.33    13390.58    333.96 o 
   8   0   8    15494.03    17150.07    469.85 o 
  10   0   8    23177.35    23742.97    563.58 o 
  12   0   8    17528.31    17773.83    455.36 o 
  14   0   8     6439.84     6543.37    703.45 o 
  16   0   8     3271.95     3429.78    181.17 o 
  18   0   8     5602.02     5766.13    364.43 o 
  20   0   8      929.88     1172.38    168.26 o 
  22   0   8     2617.74     2319.23    223.83 o 
 -23   1   8     2444.95     2115.47    187.54 o 
 -21   1   8     2935.23     2736.43    158.99 o 
 -19   1   8     5906.58     5750.30    210.45 o 
 -17   1   8    10052.38     8974.42    261.89 o 
 -15   1   8    33304.41    31342.83    645.25 o 
 -13   1   8    20303.71    20129.31    436.35 o 
 -11   1   8     5212.64     4622.58    140.62 o 
  -9   1   8    23989.82    22719.29    403.46 o 
  -7   1   8    50591.44    49082.09    805.64 o 
  -5   1   8    68590.59    66636.79    975.93 o 
  -3   1   8    14691.39    14091.95    229.32 o 
  -1   1   8    60282.57    57363.82   1024.54 o 
   1   1   8      400.70      462.00     31.87 o 
   3   1   8    24799.08    25190.79    432.39 o 
   5   1   8     5221.73     5012.81    113.88 o 
   7   1   8     6520.33     6420.18    157.50 o 
   9   1   8    38297.98    40241.64    629.89 o 
  11   1   8     5711.65     5961.33    163.89 o 
  13   1   8    12632.81    12534.96    253.48 o 
  15   1   8     6321.10     6461.13    171.46 o 
  17   1   8     6303.71     6222.97    249.76 o 
  19   1   8     3217.48     3171.04    169.27 o 
  21   1   8      730.76      744.71    105.21 o 
 -22   2   8     3930.60     3859.28    247.54 o 
 -20   2   8     2745.90     2548.99    213.20 o 
 -18   2   8     7105.06     6672.80    274.40 o 
 -16   2   8     9797.24     8928.81    256.13 o 
 -14   2   8    27867.37    26412.00    553.49 o 
 -12   2   8    10462.56     9506.29    209.88 o 
 -10   2   8    14831.19    14285.49    277.66 o 
  -8   2   8    30006.03    29181.43    502.74 o 
  -6   2   8    11549.61    10785.52    187.93 o 
  -4   2   8    12988.81    12753.57    213.37 o 
  -2   2   8    37459.31    34637.78    570.95 o 
   0   2   8    30339.69    30199.82    459.67 o 
   2   2   8    80895.74    82650.55   1207.59 o 
   4   2   8    18464.06    18226.13    299.92 o 
   6   2   8    25688.70    26712.78    474.18 o 
   8   2   8     6925.70     6588.93    149.41 o 
  10   2   8     5673.09     5778.88    150.91 o 
  12   2   8     7982.64     8280.66    189.13 o 
  14   2   8     4627.12     4868.95    145.21 o 
  16   2   8     2033.00     2194.96    115.80 o 
  18   2   8     3026.62     3009.47    156.79 o 
  20   2   8     3073.09     3087.59    172.98 o 
  22   2   8     1513.98     1593.31    151.12 o 
 -21   3   8     3141.11     2877.91    218.65 o 
 -19   3   8     3422.01     3068.02    211.03 o 
 -17   3   8     5489.69     5091.61    337.60 o 
 -15   3   8     2397.28     2129.12    153.44 o 
 -13   3   8     2133.58     2198.85    137.37 o 
 -11   3   8     8278.29     8047.40    218.44 o 
  -9   3   8    16874.49    16403.60    359.55 o 
  -7   3   8    13433.30    13659.90    265.42 o 
  -5   3   8    10380.50     9946.10    203.62 o 
  -3   3   8     1977.56     1674.96     69.33 o 
  -1   3   8    38318.55    36708.77    697.02 o 
   1   3   8    69285.64    67844.29   1100.80 o 
   3   3   8    21814.91    20974.31    379.08 o 
   5   3   8    12669.49    12045.99    218.51 o 
   7   3   8    19782.57    19467.06    365.70 o 
   9   3   8    19096.85    19245.53    338.64 o 
  11   3   8     7265.62     7581.17    178.43 o 
  13   3   8     3194.60     3104.25    119.09 o 
  15   3   8      243.60      360.12     60.81 o 
  17   3   8     3327.32     3354.99    166.24 o 
  19   3   8     2417.05     2358.94    252.64 o 
  21   3   8      781.99     1000.93    140.22 o 
 -20   4   8      721.28      963.27    136.30 o 
 -18   4   8     1548.21     1601.09    152.30 o 
 -16   4   8     4380.10     4201.12    211.48 o 
 -14   4   8      827.03      793.44     87.84 o 
 -12   4   8     2676.54     2522.33    127.25 o 
 -10   4   8    10121.20    10202.40    262.58 o 
  -8   4   8    16259.83    16265.75    317.51 o 
  -6   4   8    12228.38    12625.70    256.24 o 
  -4   4   8     2415.28     2216.45     85.00 o 
  -2   4   8     5267.95     5237.84    175.12 o 
   0   4   8    17149.40    15564.94    296.74 o 
   2   4   8      212.29      212.12     39.72 o 
   4   4   8      746.39      889.72     61.87 o 
   6   4   8     2043.78     2287.83     97.89 o 
   8   4   8    10784.68     9992.69    418.85 o 
  10   4   8    13183.80    13122.46    289.07 o 
  12   4   8    10513.20    10515.45    254.99 o 
  14   4   8     7966.51     8080.87    221.08 o 
  16   4   8     3534.72     4108.49    178.60 o 
  18   4   8     1945.17     2188.55    171.25 o 
  20   4   8     1530.64     1285.64    178.74 o 
 -19   5   8      937.12      744.88    127.84 o 
 -17   5   8     1027.96      910.24    217.42 o 
 -15   5   8      277.00      278.27     76.85 o 
 -13   5   8      329.96      390.20     70.85 o 
 -11   5   8     2827.95     2793.32    209.45 o 
  -9   5   8     1919.72     1969.28    112.04 o 
  -7   5   8     6205.37     6233.33    188.17 o 
  -5   5   8     1928.59     1760.27    100.86 o 
  -3   5   8     1477.87     1435.12    105.99 o 
  -1   5   8     3590.58     3604.50    157.03 o 
   1   5   8    20498.70    20086.88    434.29 o 
   3   5   8     2679.35     2623.45    121.47 o 
   5   5   8     3399.69     3486.60    122.34 o 
   7   5   8     4869.43     4891.30    182.90 o 
   9   5   8     1177.10     1244.88    101.96 o 
  11   5   8     7075.25     6655.41    235.53 o 
  13   5   8       49.70       65.28     58.83 o 
  15   5   8     4224.11     4337.66    184.70 o 
  17   5   8     1910.50     1831.56    137.69 o 
  19   5   8      724.67      543.11    203.12 o 
 -18   6   8       10.79       10.26    100.34 o 
 -16   6   8     1311.80     1143.58    165.35 o 
 -14   6   8     1160.03      906.92    117.83 o 
 -12   6   8      711.11      663.66    161.97 o 
 -10   6   8      519.75      421.49     90.16 o 
  -8   6   8      255.33      313.47     81.27 o 
  -6   6   8     3090.85     3098.07    138.97 o 
  -4   6   8     1866.28     2102.44    135.58 o 
  -2   6   8      622.19      618.06     74.92 o 
   0   6   8     2652.37     2989.98    134.87 o 
   2   6   8     1649.56     1690.29    107.96 o 
   4   6   8     9110.24     9304.55    258.61 o 
   6   6   8     5790.94     5730.83    219.50 o 
   8   6   8     2653.74     2807.82    143.12 o 
  10   6   8       17.14       66.32     56.26 o 
  12   6   8      285.00      397.73     81.85 o 
  14   6   8       63.02      108.44     83.09 o 
  16   6   8      495.20      334.51    105.43 o 
 -15   7   8      656.08      564.15    148.87 o 
 -13   7   8     3065.71     3591.03    260.38 o 
 -11   7   8      407.58      147.30     89.39 o 
  -9   7   8      225.15       56.36     84.10 o 
  -7   7   8     1631.51     1503.01    291.65 o 
  -5   7   8       48.76        0.00     44.83 o 
  -3   7   8     1752.08     1720.17    136.72 o 
  -1   7   8     1548.42     1484.41    107.93 o 
   1   7   8       67.94       14.60     54.93 o 
   3   7   8     1640.70     1529.35    110.17 o 
   5   7   8      372.42      302.92     72.73 o 
   7   7   8      233.31      242.56    108.14 o 
   9   7   8      252.73      161.14     83.81 o 
  11   7   8        2.42        0.00     86.97 o 
  13   7   8       80.35       11.49    103.19 o 
  15   7   8      537.70      395.33    138.15 o 
 -12   8   8      285.99      301.99    137.74 o 
 -10   8   8        7.00       14.77    101.69 o 
  -8   8   8        0.60        0.00     93.17 o 
  -6   8   8        0.01       86.79     99.72 o 
  -4   8   8       13.10      166.67     82.26 o 
  -2   8   8       51.70      117.22     79.67 o 
   0   8   8      223.34      410.47     94.02 o 
   2   8   8       19.91       32.18     57.85 o 
   4   8   8      793.76      736.19    115.41 o 
   6   8   8      680.60      827.13    119.62 o 
   8   8   8      514.47      639.78    115.47 o 
  10   8   8        0.80       69.33     86.92 o 
  -7   9   8        2.06        0.00    136.86 o 
  -5   9   8       23.47      107.61    176.21 o 
  -3   9   8      115.62       39.95    148.00 o 
  -1   9   8      981.25     1095.82    178.18 o 
   1   9   8      107.50      140.80    117.29 o 
   3   9   8       70.88        3.04    117.04 o 
   5   9   8      156.24      149.54    120.64 o 
 -23   1   9       10.79      217.24     98.56 o 
 -21   1   9      890.10      853.49    107.72 o 
 -19   1   9     1374.65     1462.90    167.45 o 
 -17   1   9      229.69      157.77     68.55 o 
 -15   1   9     3909.91     4036.69    159.31 o 
 -13   1   9     1395.50     1537.69     96.26 o 
 -11   1   9      836.56      921.39     57.79 o 
  -9   1   9     1315.56     1403.74     72.05 o 
  -7   1   9     9880.00     9561.27    172.00 o 
  -5   1   9      282.15      293.62     35.34 o 
  -3   1   9     5691.30     5773.67    114.21 o 
  -1   1   9     1464.53     1672.94     59.18 o 
   1   1   9     2040.21     2057.95     63.33 o 
   3   1   9    22566.51    23721.57    413.43 o 
   5   1   9     4134.88     4310.73    106.30 o 
   7   1   9     3931.69     4343.49    195.45 o 
   9   1   9        3.25        0.00     34.18 o 
  11   1   9     1064.18     1152.10     71.21 o 
  13   1   9     2454.74     2674.73    106.91 o 
  15   1   9      454.26      580.02     67.12 o 
  17   1   9       91.89      260.94     68.04 o 
  19   1   9      396.90      401.44     91.18 o 
  21   1   9      184.84      232.25     84.99 o 
 -22   2   9      803.72      997.26    146.48 o 
 -20   2   9      352.67      531.38    116.44 o 
 -18   2   9     1917.86     1839.43    192.72 o 
 -16   2   9     1994.17     2272.25    128.62 o 
 -14   2   9       84.74      139.73     61.52 o 
 -12   2   9     1658.75     1678.96     80.00 o 
 -10   2   9     2858.38     2923.98    109.19 o 
  -8   2   9      536.19      489.78     44.52 o 
  -6   2   9     4424.05     4284.10     96.21 o 
  -4   2   9    12091.81    11535.88    198.30 o 
  -2   2   9    13910.02    13688.83    227.05 o 
   0   2   9      516.61      554.13     48.94 o 
   2   2   9      942.97     1005.13     52.79 o 
   4   2   9    23021.20    22943.56    370.72 o 
   6   2   9     8176.27     8578.54    172.63 o 
   8   2   9     7784.77     8029.85    173.08 o 
  10   2   9       18.67        8.17     37.31 o 
  12   2   9     7548.42     7656.51    213.91 o 
  14   2   9        9.21       52.14     49.62 o 
  16   2   9       76.85       99.30     52.98 o 
  18   2   9      987.46     1104.61    102.63 o 
  20   2   9      359.34      467.74     97.57 o 
  22   2   9      533.40      564.58    108.83 o 
 -21   3   9     2215.40     2055.59    245.16 o 
 -19   3   9     3215.11     3129.27    202.16 o 
 -17   3   9      262.67      293.37     94.48 o 
 -15   3   9      202.73      253.14     90.95 o 
 -13   3   9      395.62      510.64     71.30 o 
 -11   3   9     5417.94     5517.76    173.85 o 
  -9   3   9     7015.46     7196.04    267.76 o 
  -7   3   9     4042.15     4029.15    113.45 o 
  -5   3   9     6639.36     6720.60    155.28 o 
  -3   3   9     2120.32     2125.42     78.27 o 
  -1   3   9    26938.98    26056.81    450.04 o 
   1   3   9      272.08      304.50     40.21 o 
   3   3   9     6379.58     6366.38    153.06 o 
   5   3   9    10542.87     9548.79    198.98 o 
   7   3   9     5113.33     5166.65    142.75 o 
   9   3   9     4765.01     4498.75    138.27 o 
  11   3   9     3049.38     3297.82    124.61 o 
  13   3   9     4353.29     4286.07    137.90 o 
  15   3   9      362.81      418.83     71.21 o 
  17   3   9     6574.52     6815.69    264.64 o 
  19   3   9      656.37      653.60    103.52 o 
  21   3   9     1800.56     1714.28    195.57 o 
 -20   4   9     2137.34     2068.90    179.39 o 
 -18   4   9      680.99      768.11    119.88 o 
 -16   4   9     4078.89     3900.89    318.74 o 
 -14   4   9     2012.11     1872.46    117.12 o 
 -12   4   9     8113.78     8172.33    233.40 o 
 -10   4   9     7880.52     7595.62    216.84 o 
  -8   4   9     6486.78     6204.24    158.14 o 
  -6   4   9     4535.95     4170.90    165.80 o 
  -4   4   9     6811.68     6983.89    165.16 o 
  -2   4   9    13271.58    12463.03    410.90 o 
   0   4   9     5470.14     5492.05    135.98 o 
   2   4   9      198.24      200.92     39.61 o 
   4   4   9     6392.31     6235.44    159.31 o 
   6   4   9    10692.05    10726.41    239.34 o 
   8   4   9    12256.40    12175.35    268.64 o 
  10   4   9     6312.63     6119.70    233.26 o 
  12   4   9     7141.45     7229.99    213.52 o 
  14   4   9     1102.94     1044.60     92.15 o 
  16   4   9     2301.49     2232.10    142.97 o 
  18   4   9     1598.16     1596.93    133.60 o 
  20   4   9     1772.61     1656.16    150.57 o 
 -19   5   9     3237.87     3114.60    206.56 o 
 -17   5   9     2960.40     2970.02    191.13 o 
 -15   5   9    10764.79    10571.78    351.74 o 
 -13   5   9     2728.14     2629.91    137.64 o 
 -11   5   9    10321.61    10330.42    278.32 o 
  -9   5   9    13745.67    13211.65    378.52 o 
  -7   5   9     4939.02     5111.30    168.44 o 
  -5   5   9     9232.20     8903.92    236.59 o 
  -3   5   9     6659.16     7043.23    364.51 o 
  -1   5   9    18591.05    17798.52    396.00 o 
   1   5   9    15823.40    14890.44    444.44 o 
   3   5   9     8816.79     8730.02    238.87 o 
   5   5   9     3570.62     3627.26    126.73 o 
   7   5   9     8285.92     7902.60    204.32 o 
   9   5   9     7457.28     7532.61    226.30 o 
  11   5   9     2683.57     2624.73    124.72 o 
  13   5   9     2967.85     2993.07    137.93 o 
  15   5   9      224.20      289.46     78.18 o 
  17   5   9     2248.71     2021.57    144.89 o 
  19   5   9      928.67      943.04    119.86 o 
 -18   6   9     2730.82     2715.41    241.32 o 
 -16   6   9     3799.16     3458.06    255.93 o 
 -14   6   9     6236.46     6330.34    258.71 o 
 -12   6   9     4828.20     4477.92    210.90 o 
 -10   6   9     6149.50     6277.65    328.96 o 
  -8   6   9    20353.01    19220.77    717.90 o 
  -6   6   9     5766.42     5878.30    239.71 o 
  -4   6   9     7054.96     7176.20    252.49 o 
  -2   6   9    13253.08    12844.48    319.74 o 
   0   6   9    13073.59    12061.02    307.11 o 
   2   6   9    11917.12    10782.05    285.75 o 
   4   6   9     5030.40     5119.51    183.39 o 
   6   6   9      595.49      688.65     84.38 o 
   8   6   9     6135.74     6090.83    209.97 o 
  10   6   9     1909.44     1941.21    145.85 o 
  12   6   9     3497.54     3581.11    200.71 o 
  14   6   9     1845.42     1966.29    163.06 o 
  16   6   9     1157.44     1177.67    142.25 o 
 -15   7   9     3025.54     3122.20    248.94 o 
 -13   7   9     4871.53     4980.01    238.39 o 
 -11   7   9     7236.08     6932.17    277.39 o 
  -9   7   9     7831.59     7757.38    350.27 o 
  -7   7   9     5781.03     5992.85    310.01 o 
  -5   7   9     3333.27     3588.82    160.02 o 
  -3   7   9     7298.02     7502.90    235.49 o 
  -1   7   9     8048.80     7889.48    241.88 o 
   1   7   9     7532.74     7397.15    232.59 o 
   3   7   9     5616.60     6014.44    222.42 o 
   5   7   9     3947.47     3953.09    169.28 o 
   7   7   9     8551.49     8649.03    267.25 o 
   9   7   9     5844.35     6031.42    332.73 o 
  11   7   9     2590.93     2372.15    216.91 o 
  13   7   9     2224.73     2388.13    225.06 o 
 -12   8   9     2110.01     2320.67    315.51 o 
 -10   8   9     5082.64     5424.07    320.03 o 
  -8   8   9     2784.40     3089.82    243.30 o 
  -6   8   9     5957.44     5701.85    311.10 o 
  -4   8   9     4785.63     4818.72    227.83 o 
  -2   8   9     4468.96     4517.06    216.67 o 
   0   8   9     8817.63     8834.42    315.95 o 
   2   8   9     3934.23     4141.05    246.68 o 
   4   8   9     3332.36     3680.03    209.55 o 
   6   8   9     6566.39     6752.42    283.66 o 
   8   8   9     1926.37     1881.38    162.64 o 
  10   8   9     4475.07     4898.17    253.88 o 
  -5   9   9     3306.30     3691.00    407.44 o 
  -3   9   9     4628.63     4772.36    312.50 o 
  -1   9   9     3816.83     4480.23    306.93 o 
   1   9   9     3286.89     3311.87    268.54 o 
   3   9   9     2685.74     2466.02    339.36 o 
 -22   0  10     8682.10     8247.63    554.05 o 
 -20   0  10     1281.06     1356.21    163.73 o 
 -18   0  10      631.60      531.00    244.29 o 
 -16   0  10    18057.07    17613.32    582.76 o 
 -14   0  10    15006.08    14774.71    495.72 o 
 -12   0  10    21455.99    20164.15    611.28 o 
 -10   0  10    36397.72    34994.74    961.07 o 
  -8   0  10    59238.64    56581.88   1193.60 o 
  -6   0  10    43955.18    41934.63    892.85 o 
  -4   0  10    59247.96    53597.91   1573.80 o 
   0   0  10    46359.29    42778.88   1302.71 o 
   2   0  10    49684.92    48888.66   1531.77 o 
   4   0  10    50404.39    49294.57   1271.62 o 
   6   0  10    28343.77    29019.67    804.17 o 
   8   0  10    17882.77    18644.18    761.61 o 
  10   0  10      479.32      569.95     79.94 o 
  12   0  10    33001.89    32733.41    765.54 o 
  14   0  10    10799.31    10749.51    330.35 o 
  16   0  10     6336.14     6976.87    319.37 o 
  18   0  10     3496.82     3443.73    205.04 o 
  20   0  10      333.24      399.65    148.70 o 
  22   0  10      840.36      607.34    270.23 o 
 -23   1  10     3605.04     3357.05    223.74 o 
 -21   1  10     7274.70     6972.91    385.47 o 
 -19   1  10     2055.03     1781.73    125.23 o 
 -17   1  10    15598.31    14903.44    369.82 o 
 -15   1  10     9814.74     9342.16    258.11 o 
 -13   1  10    13264.53    12375.48    301.59 o 
 -11   1  10    12040.33    11816.31    242.41 o 
  -9   1  10    27521.78    26705.03    469.41 o 
  -7   1  10    24323.85    22494.43    358.55 o 
  -5   1  10    22228.73    21654.39    376.42 o 
  -3   1  10    44193.77    42189.01    692.34 o 
  -1   1  10    40689.46    38211.00    629.73 o 
   1   1  10    37159.20    35486.56    607.51 o 
   3   1  10    23544.71    23760.49    417.67 o 
   5   1  10    33318.11    33396.05    522.84 o 
   7   1  10    43066.76    45005.01    694.89 o 
   9   1  10     8465.07     8983.63    189.13 o 
  11   1  10    15115.76    15117.26    285.73 o 
  13   1  10     2686.78     2568.04    120.90 o 
  15   1  10     3621.87     3783.14    136.33 o 
  17   1  10     6141.82     6124.82    176.24 o 
  19   1  10     3201.66     2893.46    163.38 o 
  21   1  10     1109.97     1108.80    120.75 o 
 -22   2  10     5134.55     5177.83    268.30 o 
 -20   2  10     5385.92     5097.50    252.07 o 
 -18   2  10     2970.87     2738.09    182.29 o 
 -16   2  10    11929.97    11514.01    367.08 o 
 -14   2  10     9850.69     9437.57    254.87 o 
 -12   2  10    15657.03    14868.02    297.08 o 
 -10   2  10     8484.97     7888.14    179.79 o 
  -8   2  10    38293.73    38090.80    584.58 o 
  -6   2  10    23749.24    22812.11    363.53 o 
  -4   2  10     4890.29     4379.42     98.63 o 
  -2   2  10    31801.07    30771.31    483.36 o 
   0   2  10    33522.71    32435.31    497.29 o 
   2   2  10    20143.64    20179.65    327.94 o 
   4   2  10    25295.76    25594.39    411.12 o 
   6   2  10     5073.75     5366.76    127.94 o 
   8   2  10    15657.79    15653.79    316.10 o 
  10   2  10     5623.05     5622.31    146.72 o 
  12   2  10     1697.18     1685.59    104.78 o 
  14   2  10     5117.09     5203.98    153.16 o 
  16   2  10     4375.28     4596.26    150.98 o 
  18   2  10     5331.53     5329.31    208.45 o 
  20   2  10     2280.89     2261.56    154.61 o 
 -21   3  10     1086.28      834.26    136.70 o 
 -19   3  10     1726.92     1791.23    160.08 o 
 -17   3  10     3494.97     3182.70    193.80 o 
 -15   3  10     7915.81     7624.65    419.74 o 
 -13   3  10    19548.24    18742.12    420.97 o 
 -11   3  10     6174.70     6177.33    187.88 o 
  -9   3  10    15286.44    14991.20    338.57 o 
  -7   3  10    14845.49    14066.54    275.35 o 
  -5   3  10     9134.28     8631.05    187.79 o 
  -3   3  10    21072.21    20701.03    372.84 o 
  -1   3  10    18120.61    18077.33    364.80 o 
   1   3  10    10024.63     9335.74    197.24 o 
   3   3  10    11588.39    10995.54    229.43 o 
   5   3  10      476.65      597.54    127.66 o 
   7   3  10     5400.28     5616.21    165.82 o 
   9   3  10    11250.79    11085.65    252.42 o 
  11   3  10     6873.84     6888.88    192.50 o 
  13   3  10     3333.47     3476.61    143.74 o 
  15   3  10     4913.88     4746.26    185.86 o 
  17   3  10     5010.35     4971.23    203.21 o 
  19   3  10     2450.88     2412.17    157.01 o 
  21   3  10      538.06      801.61    163.34 o 
 -20   4  10     2011.46     1973.90    175.80 o 
 -18   4  10     1341.47     1450.89    200.55 o 
 -16   4  10      459.98      340.31    124.01 o 
 -14   4  10     8407.66     7957.86    286.77 o 
 -12   4  10     3049.69     3104.55    140.47 o 
 -10   4  10       59.67       85.73     54.69 o 
  -8   4  10     1282.05     1262.73     90.93 o 
  -6   4  10     3999.10     3896.47    131.54 o 
  -4   4  10     3978.02     3571.71    256.65 o 
  -2   4  10     7075.69     7077.08    227.27 o 
   0   4  10     9607.28     8765.48    226.52 o 
   2   4  10     4392.72     4012.20    119.93 o 
   4   4  10     4775.03     5077.53    143.78 o 
   6   4  10    10697.93    10326.53    235.20 o 
   8   4  10    14126.31    13886.73    298.71 o 
  10   4  10    14131.47    14125.67    311.69 o 
  12   4  10     1783.97     1855.97    128.52 o 
  14   4  10      805.69      713.74     84.15 o 
  16   4  10     4050.43     4038.17    182.49 o 
  18   4  10      662.25      753.55    106.48 o 
  20   4  10      860.47      941.70    117.94 o 
 -19   5  10     1686.73     1809.52    165.13 o 
 -17   5  10      343.58      443.08    104.34 o 
 -15   5  10     1709.88     1802.48    151.18 o 
 -13   5  10       21.73        0.00     63.61 o 
 -11   5  10     2059.75     2141.35    143.55 o 
  -9   5  10      736.46      732.05    109.67 o 
  -7   5  10     4781.91     4751.60    185.91 o 
  -5   5  10     5243.45     4894.96    200.86 o 
  -3   5  10      215.00      115.32     55.18 o 
  -1   5  10     1907.98     1931.53    107.58 o 
   1   5  10     7718.36     7789.87    274.49 o 
   3   5  10     4229.12     4083.46    156.17 o 
   5   5  10     2250.97     2393.13    124.52 o 
   7   5  10     1167.35     1149.98     99.29 o 
   9   5  10     7852.40     7966.26    211.90 o 
  11   5  10     2725.03     2603.19    141.74 o 
  13   5  10     1501.59     1556.82    108.11 o 
  15   5  10      219.92       65.82     68.93 o 
  17   5  10      590.32      640.55    102.33 o 
 -18   6  10      668.96      658.39    148.33 o 
 -16   6  10     1355.31     1418.36    182.79 o 
 -14   6  10     2113.15     1980.43    153.60 o 
 -12   6  10       25.85        0.00     65.43 o 
 -10   6  10     1747.98     1758.85    309.39 o 
  -8   6  10     1052.22     1317.08    147.51 o 
  -6   6  10     3071.16     3200.47    161.05 o 
  -4   6  10      964.63     1056.71     91.17 o 
  -2   6  10      467.51      375.57     70.03 o 
   0   6  10     4683.06     5075.99    180.20 o 
   2   6  10     2617.01     2452.70    156.47 o 
   4   6  10     2013.09     1932.63    118.31 o 
   6   6  10        8.02        0.00     52.18 o 
   8   6  10      598.48      634.95     86.46 o 
  10   6  10     1280.11     1104.05    120.52 o 
  12   6  10      278.73      268.47     79.58 o 
  14   6  10      193.59      289.75     83.18 o 
  16   6  10      318.40      210.04     97.44 o 
 -15   7  10      127.06      142.41     91.43 o 
 -13   7  10      165.26       54.23     83.20 o 
 -11   7  10      307.17      445.97     99.53 o 
  -9   7  10       57.05       72.07     76.17 o 
  -7   7  10      621.10      500.55     97.71 o 
  -5   7  10      285.39      305.60     72.60 o 
  -3   7  10       80.42      191.88     67.57 o 
  -1   7  10      261.36      278.24     71.01 o 
   1   7  10      240.20      245.14     88.61 o 
   3   7  10      694.90      667.18     87.78 o 
   5   7  10      176.42      139.16     68.87 o 
   7   7  10        2.32      101.47     65.73 o 
   9   7  10       91.98       81.33     84.06 o 
  11   7  10       30.50       78.52     98.73 o 
  13   7  10      293.89      312.72    127.91 o 
 -12   8  10      398.74      504.97    139.50 o 
 -10   8  10       18.18      108.66    110.60 o 
  -8   8  10        2.13      235.75    218.87 o 
  -6   8  10      587.85      409.61    186.72 o 
  -4   8  10       28.74      153.40     68.80 o 
  -2   8  10        0.04       40.62     66.43 o 
   0   8  10       64.23      132.51     67.91 o 
   2   8  10      310.22      325.03     79.55 o 
   4   8  10      124.86      135.18     84.94 o 
   6   8  10      132.85      252.80    107.61 o 
   8   8  10       59.21        4.22     98.49 o 
  10   8  10       14.43      192.45     98.99 o 
  -5   9  10        5.08      303.32    205.11 o 
  -3   9  10       80.31      109.70    122.83 o 
  -1   9  10      117.48       85.91    228.79 o 
   1   9  10       35.53      156.62    120.83 o 
   3   9  10       31.17      190.20    141.91 o 
 -23   1  11      218.77      219.47    146.00 o 
 -21   1  11      636.01      710.07    123.13 o 
 -19   1  11       71.86      109.69     65.79 o 
 -17   1  11     3896.08     3885.21    164.95 o 
 -15   1  11      266.54      336.05     66.11 o 
 -13   1  11     2644.40     2625.47    177.99 o 
 -11   1  11       27.84       13.51     40.05 o 
  -9   1  11     1278.01     1432.31     93.89 o 
  -7   1  11        4.53       48.17     27.48 o 
  -5   1  11    14413.24    15143.70    280.25 o 
  -3   1  11     1229.00     1246.29     56.95 o 
  -1   1  11     1355.50     1376.34     53.52 o 
   1   1  11      211.79      246.66     35.33 o 
   3   1  11     1124.12     1507.11    109.33 o 
   5   1  11      286.47      423.06     41.61 o 
   7   1  11       99.17      149.35     38.53 o 
   9   1  11      247.02      312.28     48.29 o 
  11   1  11       18.19       72.98     47.77 o 
  13   1  11      603.94      665.57     75.93 o 
  15   1  11      974.66      985.38     80.28 o 
  17   1  11      740.43      775.65     86.29 o 
  19   1  11        1.18        0.00     61.05 o 
  21   1  11       12.10      105.03     80.21 o 
 -22   2  11      713.27      596.01    128.44 o 
 -20   2  11      559.80      572.43    119.87 o 
 -18   2  11      142.45      140.02     86.59 o 
 -16   2  11      367.80      210.14     89.74 o 
 -14   2  11     6533.84     6584.40    250.97 o 
 -12   2  11       12.88       12.82     43.33 o 
 -10   2  11     3504.36     3391.07    107.11 o 
  -8   2  11     2370.79     2080.00     72.31 o 
  -6   2  11     2538.75     2421.37     73.92 o 
  -4   2  11     2650.32     2611.09     74.93 o 
  -2   2  11    10542.28     9972.09    179.63 o 
   0   2  11      506.13      656.06     41.80 o 
   2   2  11     1101.36     1082.37     97.96 o 
   4   2  11     2632.90     2706.98     83.81 o 
   6   2  11     4345.42     4572.47    124.97 o 
   8   2  11     1232.14     1441.40     73.19 o 
  10   2  11       19.18       56.68     41.63 o 
  12   2  11      192.05      232.08     55.59 o 
  14   2  11     2247.34     2383.20    109.61 o 
  16   2  11      544.34      562.24     72.28 o 
  18   2  11     1431.33     1531.71    112.51 o 
  20   2  11      290.71      301.40    123.61 o 
 -21   3  11      232.44      198.26    100.98 o 
 -19   3  11       89.49       88.25     85.68 o 
 -17   3  11     3529.52     3358.70    206.45 o 
 -15   3  11     4174.54     4195.89    223.57 o 
 -13   3  11     4307.90     4392.26    201.50 o 
 -11   3  11      532.38      487.75     68.55 o 
  -9   3  11     8175.46     7945.18    296.91 o 
  -7   3  11     7834.34     8024.43    182.17 o 
  -5   3  11     2569.71     2370.83     90.28 o 
  -3   3  11     2565.98     2291.39     83.38 o 
  -1   3  11     2628.31     2976.94     91.52 o 
   1   3  11     6424.04     6674.08    158.51 o 
   3   3  11    12185.86    11263.82    261.52 o 
   5   3  11    11424.13    12317.80    260.33 o 
   7   3  11     5327.99     5091.60    150.39 o 
   9   3  11     1165.03     1202.10     84.94 o 
  11   3  11     7634.21     8029.06    214.81 o 
  13   3  11     5425.60     5307.33    174.70 o 
  15   3  11     1438.58     1564.82    108.07 o 
  17   3  11      696.97      569.41     97.19 o 
  19   3  11        7.28        0.00     72.86 o 
 -20   4  11      711.03      739.87    132.22 o 
 -18   4  11      754.68      916.11    128.37 o 
 -16   4  11     6112.56     5928.86    255.01 o 
 -14   4  11     7531.96     6843.24    262.95 o 
 -12   4  11     3055.36     3273.77    146.56 o 
 -10   4  11     3455.96     3509.87    143.67 o 
  -8   4  11      686.44      620.94     71.61 o 
  -6   4  11    10476.05    10243.97    256.00 o 
  -4   4  11    10080.88     9486.66    241.35 o 
  -2   4  11     7754.25     7131.21    232.07 o 
   0   4  11     6324.89     5883.16    178.02 o 
   2   4  11     2248.24     2212.93     91.09 o 
   4   4  11    13259.36    13108.29    274.84 o 
   6   4  11     5716.58     6006.58    185.69 o 
   8   4  11     6114.00     5964.32    174.67 o 
  10   4  11     3699.07     3919.13    146.93 o 
  12   4  11     7392.60     7144.17    229.25 o 
  14   4  11     3901.62     3748.74    154.38 o 
  16   4  11      186.24      202.52     80.90 o 
  18   4  11     1603.24     1648.62    137.52 o 
 -19   5  11     1630.53     1338.29    347.37 o 
 -17   5  11     3867.95     3749.18    266.14 o 
 -15   5  11     1855.85     1949.26    192.31 o 
 -13   5  11     5529.36     5586.19    282.87 o 
 -11   5  11     9748.61     8883.02    295.71 o 
  -9   5  11    11648.32    11889.53    356.48 o 
  -7   5  11     6846.68     6904.71    246.89 o 
  -5   5  11     5500.23     5417.86    177.92 o 
  -3   5  11    19926.77    19200.49    495.90 o 
  -1   5  11    14676.51    13918.14    332.35 o 
   1   5  11    10382.81    10087.89    265.82 o 
   3   5  11     4369.81     4248.74    162.02 o 
   5   5  11     7115.80     7126.36    219.54 o 
   7   5  11     2056.62     2164.22    139.23 o 
   9   5  11      450.05      494.70     69.99 o 
  11   5  11      419.31      351.96     64.99 o 
  13   5  11     2335.10     2290.89    127.25 o 
  15   5  11     2189.21     2162.91    145.38 o 
  17   5  11     3885.33     4023.44    212.47 o 
 -16   6  11     3001.17     3081.52    274.24 o 
 -14   6  11     5531.42     5362.73    238.96 o 
 -12   6  11     6594.47     6578.21    261.40 o 
 -10   6  11     5246.29     5183.20    224.41 o 
  -8   6  11     1642.30     1845.86    140.43 o 
  -6   6  11    10399.01     9705.76    269.39 o 
  -4   6  11     7976.40     7357.38    225.22 o 
  -2   6  11    11797.98    11598.17    303.15 o 
   0   6  11    10750.06     9421.41    264.26 o 
   2   6  11     2394.79     2408.55    130.74 o 
   4   6  11    12443.03    11744.72    310.62 o 
   6   6  11    10030.77     9723.79    279.69 o 
   8   6  11     3484.10     3499.83    165.96 o 
  10   6  11     4212.78     4284.70    181.08 o 
  12   6  11     3165.66     3245.85    170.31 o 
  14   6  11     1969.61     2043.37    182.76 o 
  16   6  11     1852.03     1595.68    161.69 o 
 -15   7  11     2123.86     2348.55    333.96 o 
 -13   7  11     2656.90     2694.28    185.18 o 
 -11   7  11     6009.40     6326.84    321.67 o 
  -9   7  11     6559.45     6504.38    264.77 o 
  -7   7  11     7049.61     6754.90    267.33 o 
  -5   7  11     6988.20     6879.13    298.97 o 
  -3   7  11     8348.74     8452.86    345.92 o 
  -1   7  11    10003.01     9409.27    275.19 o 
   1   7  11     4491.44     4187.04    229.86 o 
   3   7  11     5205.56     5168.39    196.35 o 
   5   7  11     6876.64     6656.99    229.36 o 
   7   7  11     6219.35     6106.10    223.88 o 
   9   7  11     7076.85     7000.93    246.25 o 
  11   7  11     5034.17     4989.54    302.49 o 
  13   7  11     2157.43     2004.73    174.52 o 
 -10   8  11     3906.12     3743.14    273.15 o 
  -8   8  11     8792.77     9183.84    686.84 o 
  -6   8  11     5943.31     6219.57    267.44 o 
  -4   8  11     6014.80     6133.08    226.81 o 
  -2   8  11     3098.18     3224.61    178.89 o 
   0   8  11     2221.84     2368.02    146.38 o 
   2   8  11     7418.46     7807.36    258.70 o 
   4   8  11     4488.78     4754.75    241.41 o 
   6   8  11     4150.19     4255.59    232.73 o 
   8   8  11     3628.47     3888.13    231.49 o 
  -3   9  11     2254.28     2378.07    230.67 o 
  -1   9  11     3611.27     3828.35    287.71 o 
   1   9  11     2388.50     2675.58    660.26 o 
 -22   0  12      167.71      119.11    205.98 o 
 -20   0  12     7951.60     7529.06    353.57 o 
 -18   0  12      966.78      622.26    121.83 o 
 -16   0  12     5711.89     5111.19    436.35 o 
 -14   0  12    14844.05    14553.12    529.50 o 
 -12   0  12     7737.57     7470.66    297.69 o 
 -10   0  12    23269.71    22176.98    651.51 o 
  -8   0  12    62868.94    57965.55   1227.23 o 
  -6   0  12    98998.97   102203.93   2417.47 o 
  -4   0  12    34731.48    31492.13    690.35 o 
   0   0  12     4543.67     4103.54    140.98 o 
   2   0  12    44385.97    44069.72    950.48 o 
   4   0  12    40259.27    39345.45   1133.65 o 
   6   0  12    12605.77    12878.00    338.91 o 
   8   0  12    21050.62    20963.82    647.68 o 
  10   0  12    22754.74    21764.41    540.04 o 
  12   0  12    15256.39    14567.94    404.73 o 
  14   0  12     2561.73     2534.09    157.97 o 
  16   0  12     5209.15     4747.13    216.00 o 
  18   0  12     2463.33     2232.70    166.80 o 
  20   0  12     1435.36     1352.12    176.90 o 
 -23   1  12     2795.47     2413.13    262.70 o 
 -21   1  12     1725.27     1147.96    143.09 o 
 -19   1  12     2707.97     2494.01    255.33 o 
 -17   1  12    13630.48    13183.26    340.11 o 
 -15   1  12    12703.58    12536.63    316.68 o 
 -13   1  12     6941.40     6810.48    204.00 o 
 -11   1  12     9747.79     9867.97    249.24 o 
  -9   1  12    11564.07    10963.58    274.59 o 
  -7   1  12    64667.59    63916.07   1046.40 o 
  -5   1  12     9678.96     8460.49    163.12 o 
  -3   1  12    37714.54    36458.98    610.82 o 
  -1   1  12    20808.57    19883.45    323.81 o 
   1   1  12    50130.22    48196.45    727.80 o 
   3   1  12    30017.93    30857.60    536.26 o 
   5   1  12    16728.88    17253.33    299.59 o 
   7   1  12    11154.85    10946.56    215.76 o 
   9   1  12    17903.80    18132.25    390.23 o 
  11   1  12    20900.44    20837.31    373.54 o 
  13   1  12     9482.48     9107.00    211.36 o 
  15   1  12      921.71      954.79     81.12 o 
  17   1  12     5651.79     5584.37    171.60 o 
  19   1  12     1602.21     1655.36    130.29 o 
  21   1  12     1709.72     1850.97    146.24 o 
 -22   2  12     5362.62     5807.78    280.99 o 
 -20   2  12     7423.72     6987.57    305.31 o 
 -18   2  12     5663.96     5195.61    348.06 o 
 -16   2  12    17281.75    16929.07    483.03 o 
 -14   2  12     7930.44     7594.70    273.11 o 
 -12   2  12    11447.48    11285.05    407.36 o 
 -10   2  12      421.41      439.67     50.62 o 
  -8   2  12     6280.56     5660.30    156.92 o 
  -6   2  12    20411.22    20675.29    339.51 o 
  -4   2  12    18259.85    17602.00    293.00 o 
  -2   2  12    16295.01    15495.47    260.96 o 
   0   2  12    25363.43    24291.93    388.81 o 
   2   2  12    35968.35    36782.03    570.11 o 
   4   2  12    30696.90    30529.95    487.28 o 
   6   2  12     6957.55     7025.82    205.41 o 
   8   2  12     4283.62     4219.19    122.21 o 
  10   2  12     5362.85     5378.53    165.80 o 
  12   2  12     7935.81     7645.19    189.28 o 
  14   2  12     2689.12     2924.30    169.78 o 
  16   2  12     4970.40     4836.16    158.58 o 
  18   2  12     2450.36     2772.18    204.58 o 
  20   2  12     1384.12     1306.69    146.67 o 
 -21   3  12     1744.91     1456.36    160.72 o 
 -19   3  12     2932.75     2548.52    186.16 o 
 -17   3  12     5452.32     5083.31    238.63 o 
 -15   3  12    11951.54    10846.38    354.41 o 
 -13   3  12     2455.85     2528.54    287.93 o 
 -11   3  12     6521.78     6227.72    193.17 o 
  -9   3  12    13269.02    12708.58    302.44 o 
  -7   3  12    17608.37    17008.59    362.95 o 
  -5   3  12     9407.80     8981.06    198.00 o 
  -3   3  12     7649.68     7304.42    242.70 o 
  -1   3  12    10858.53     9738.68    204.84 o 
   1   3  12     6435.39     6622.82    160.11 o 
   3   3  12     5330.88     5251.18    144.63 o 
   5   3  12     5420.14     5067.47    147.02 o 
   7   3  12     5481.24     5599.85    195.42 o 
   9   3  12     8692.47     8584.68    218.82 o 
  11   3  12     3856.62     4041.95    151.54 o 
  13   3  12     3282.20     3637.28    149.18 o 
  15   3  12     3347.76     3195.48    146.64 o 
  17   3  12     1277.95     1387.06    152.96 o 
  19   3  12     1844.87     1675.31    140.97 o 
 -20   4  12      633.75      615.70    126.09 o 
 -18   4  12      316.85      539.32    112.60 o 
 -16   4  12     2000.85     1944.68    167.06 o 
 -14   4  12     3522.37     3527.15    190.35 o 
 -12   4  12     4291.90     3978.26    159.62 o 
 -10   4  12    17609.17    16739.51    386.26 o 
  -8   4  12    12580.47    12404.20    355.22 o 
  -6   4  12     6646.05     6608.65    222.37 o 
  -4   4  12     1686.83     1645.21     95.99 o 
  -2   4  12     1421.54     1484.54    107.73 o 
   0   4  12    12203.68    11274.33    278.18 o 
   2   4  12     7792.22     7682.07    218.03 o 
   4   4  12      229.14      299.15     52.18 o 
   6   4  12     3974.51     3879.42    134.78 o 
   8   4  12     9378.16     9022.19    227.29 o 
  10   4  12     5466.94     5307.00    195.91 o 
  12   4  12     2585.49     2773.13    133.60 o 
  14   4  12     2066.79     2121.18    125.10 o 
  16   4  12     1451.57     1403.88    110.51 o 
  18   4  12     1660.28     1606.87    137.46 o 
 -19   5  12      717.39      608.48    148.29 o 
 -17   5  12      867.80      963.77    160.59 o 
 -15   5  12     2263.53     2468.85    215.87 o 
 -13   5  12     2564.81     2714.86    171.23 o 
 -11   5  12      582.91      744.74     99.60 o 
  -9   5  12     6464.33     6005.69    284.11 o 
  -7   5  12      550.23      614.67     92.35 o 
  -5   5  12     2176.04     1932.41    110.55 o 
  -3   5  12     2380.59     2458.26    146.51 o 
  -1   5  12     4219.02     4128.28    156.22 o 
   1   5  12     4810.66     4473.97    185.22 o 
   3   5  12     2255.57     2434.55    134.36 o 
   5   5  12     2190.34     2157.05    125.55 o 
   7   5  12     5536.81     5339.14    219.13 o 
   9   5  12      711.49      892.35     83.37 o 
  11   5  12       53.41      126.56     60.67 o 
  13   5  12      539.46      603.73     82.64 o 
  15   5  12     1206.55     1107.05    104.39 o 
  17   5  12      713.78      826.89    111.02 o 
 -16   6  12      109.55      258.59    160.89 o 
 -14   6  12     2620.57     2618.16    175.38 o 
 -12   6  12     1239.03     1097.39    124.14 o 
 -10   6  12       33.20       48.69     78.67 o 
  -8   6  12      307.87      159.64     78.72 o 
  -6   6  12      939.63     1020.19    113.49 o 
  -4   6  12     1161.16     1122.83     97.89 o 
  -2   6  12      960.93     1086.97     97.36 o 
   0   6  12      876.40      922.50    105.84 o 
   2   6  12      494.45      439.11     76.90 o 
   4   6  12       70.57      130.50     82.28 o 
   6   6  12      264.88      385.85     91.63 o 
   8   6  12     1330.39     1699.05    205.12 o 
  10   6  12      602.17      490.72     89.78 o 
  12   6  12        4.82       45.59     69.20 o 
  14   6  12      394.04      529.11     97.03 o 
 -13   7  12      462.12      476.40    128.45 o 
 -11   7  12      683.45      902.83    120.69 o 
  -9   7  12      296.09      256.85    106.58 o 
  -7   7  12       25.56      146.52     78.80 o 
  -5   7  12     1159.79     1001.32    101.55 o 
  -3   7  12     2036.14     1864.50    126.65 o 
  -1   7  12     1028.08     1040.12    102.50 o 
   1   7  12      135.90      178.15    109.87 o 
   3   7  12      469.23      633.88     91.07 o 
   5   7  12      693.92      767.23     98.64 o 
   7   7  12        3.27      164.30     74.09 o 
   9   7  12        8.67       97.24     84.27 o 
  11   7  12      431.34      398.31    105.80 o 
  13   7  12        1.02       38.61     89.46 o 
 -10   8  12      550.34      641.41    117.78 o 
  -8   8  12       87.39      110.70     95.37 o 
  -6   8  12      235.80      334.94     96.64 o 
  -4   8  12        7.19      142.27     72.15 o 
  -2   8  12        5.66        1.10     63.72 o 
   0   8  12      313.17      347.08    101.13 o 
   2   8  12      443.57      437.05     91.18 o 
   4   8  12      124.67      145.36     75.80 o 
   6   8  12       99.81      217.35     94.06 o 
   8   8  12        0.77       31.07     90.34 o 
 -21   1  13      622.75      733.93    125.47 o 
 -19   1  13      205.63      112.59     87.36 o 
 -17   1  13     2731.87     2717.03    141.95 o 
 -15   1  13       18.37      128.67     59.94 o 
 -13   1  13       35.56        0.00     45.22 o 
 -11   1  13      228.35      189.03     53.61 o 
  -9   1  13     1529.77     1541.38     75.59 o 
  -7   1  13     2062.78     2297.94     86.25 o 
  -5   1  13     6504.23     6591.27    139.53 o 
  -3   1  13      218.22      177.21     32.71 o 
  -1   1  13     2492.95     2598.11     79.55 o 
   1   1  13     1247.96     1359.05     81.47 o 
   3   1  13      463.91      563.79     92.67 o 
   5   1  13     3903.53     4110.59    112.25 o 
   7   1  13        7.64       49.66     36.80 o 
   9   1  13     1807.75     1964.89     88.87 o 
  11   1  13      458.06      531.65     62.90 o 
  13   1  13      439.37      535.67     67.29 o 
  15   1  13        1.42        0.00     57.76 o 
  17   1  13      739.45      800.05     84.09 o 
  19   1  13      172.35       86.55     86.25 o 
  21   1  13      264.68      191.50     88.98 o 
 -22   2  13      282.33      307.42    115.38 o 
 -20   2  13     1425.24     1684.11    158.64 o 
 -18   2  13     4644.54     4261.67    321.00 o 
 -16   2  13     7916.90     8011.57    322.07 o 
 -14   2  13      343.44      229.71    119.21 o 
 -12   2  13     5488.41     4828.13    203.48 o 
 -10   2  13     1264.26     1293.56     91.29 o 
  -8   2  13     3463.59     3211.78    105.39 o 
  -6   2  13       77.94       45.44     28.57 o 
  -4   2  13     1116.69      935.63     49.74 o 
  -2   2  13      129.58       94.15     41.88 o 
   0   2  13       73.95       42.63     27.30 o 
   2   2  13     2393.37     2428.97    193.90 o 
   4   2  13     1058.37     1047.55     57.42 o 
   6   2  13     2489.47     2617.59    101.61 o 
   8   2  13      667.67      659.54     59.24 o 
  10   2  13     4321.08     4845.48    142.62 o 
  12   2  13     4427.09     4447.41    142.94 o 
  14   2  13      281.35      265.64     59.46 o 
  16   2  13      200.09      293.54     73.00 o 
  18   2  13       19.84      119.21     80.40 o 
  20   2  13      515.75      551.52    118.32 o 
 -21   3  13     2187.59     2490.04    194.30 o 
 -19   3  13     1400.53     1261.21    144.20 o 
 -17   3  13     2686.66     2451.30    174.34 o 
 -15   3  13      615.46      715.60    107.60 o 
 -13   3  13       21.75        0.00     67.85 o 
 -11   3  13     9483.82     9456.54    254.25 o 
  -9   3  13    12915.44    12370.14    299.24 o 
  -7   3  13     9824.93     9381.55    210.30 o 
  -5   3  13     3307.03     2974.82    103.48 o 
  -3   3  13     9862.19     9452.09    203.40 o 
  -1   3  13     8513.81     8148.64    184.79 o 
   1   3  13     3561.32     3658.70    126.15 o 
   3   3  13     5868.37     5263.20    190.41 o 
   5   3  13     3133.38     3390.18    122.18 o 
   7   3  13     3502.19     3249.44    125.31 o 
   9   3  13     1095.05     1010.77     84.78 o 
  11   3  13      540.09      570.59     77.46 o 
  13   3  13      920.56      768.14     90.19 o 
  15   3  13       42.54       74.46     64.82 o 
  17   3  13      956.64     1242.11    108.86 o 
  19   3  13     1416.84     1233.86    129.65 o 
 -20   4  13     1658.69     1446.32    158.93 o 
 -18   4  13     1998.99     2276.58    178.36 o 
 -16   4  13      390.27      536.00    107.86 o 
 -14   4  13      945.92      788.06    113.13 o 
 -12   4  13     7297.41     7089.82    220.80 o 
 -10   4  13     7361.53     7503.05    258.59 o 
  -8   4  13    27944.36    26850.64    799.86 o 
  -6   4  13      648.41      704.88     75.09 o 
  -4   4  13    19637.15    18949.58    415.25 o 
  -2   4  13     6923.62     7142.56    250.15 o 
   0   4  13     4301.70     4271.38    154.88 o 
   2   4  13     8689.65     8279.54    232.64 o 
   4   4  13     2493.23     2393.76    114.61 o 
   6   4  13     6076.70     5899.59    171.74 o 
   8   4  13     2912.61     2801.53    153.60 o 
  10   4  13     4423.70     4553.38    184.01 o 
  12   4  13     2300.40     2403.72    126.82 o 
  14   4  13      139.14      140.44     67.92 o 
  16   4  13      616.24      521.01     87.48 o 
  18   4  13     1012.55     1009.45    119.33 o 
 -19   5  13     2501.70     2418.38    235.77 o 
 -17   5  13     5431.19     5297.24    461.77 o 
 -15   5  13     4834.68     4860.54    294.09 o 
 -13   5  13     5566.62     5450.40    306.47 o 
 -11   5  13     2007.71     2154.91    160.14 o 
  -9   5  13     7653.07     7982.99    353.79 o 
  -7   5  13     7999.03     7719.26    314.90 o 
  -5   5  13      543.04      379.83     68.45 o 
  -3   5  13     2341.38     2473.80    125.23 o 
  -1   5  13     6722.13     6206.90    199.12 o 
   1   5  13     5414.17     5179.56    181.61 o 
   3   5  13     9278.13     9291.99    262.38 o 
   5   5  13     4977.75     4813.67    183.18 o 
   7   5  13     3128.97     2921.51    148.78 o 
   9   5  13     9592.94     9114.45    307.21 o 
  11   5  13     5288.91     4959.75    176.37 o 
  13   5  13     2306.80     2236.51    128.21 o 
  15   5  13     1946.32     1891.27    124.95 o 
  17   5  13     1483.48     1380.85    133.86 o 
 -16   6  13     3904.43     3703.22    273.08 o 
 -14   6  13     3218.54     3336.24    253.77 o 
 -12   6  13     4824.04     4726.59    224.42 o 
 -10   6  13     2056.60     1894.48    149.07 o 
  -8   6  13     1238.77     1367.58    128.42 o 
  -6   6  13     5491.41     5275.06    225.52 o 
  -4   6  13     9355.27     9211.23    265.79 o 
  -2   6  13    12360.50    11842.24    324.56 o 
   0   6  13    10524.30     9640.10    273.27 o 
   2   6  13     6925.26     6938.78    225.73 o 
   4   6  13     6388.80     6148.09    213.88 o 
   6   6  13     5930.27     6003.48    214.84 o 
   8   6  13     3971.30     3993.87    178.25 o 
  10   6  13     4368.75     4173.14    186.28 o 
  12   6  13     2015.08     2113.62    145.37 o 
  14   6  13     2005.68     1986.64    169.59 o 
 -13   7  13     3058.93     3097.13    277.03 o 
 -11   7  13     3707.29     4117.32    222.26 o 
  -9   7  13     7922.53     7923.98    303.73 o 
  -7   7  13     7615.69     7415.03    289.71 o 
  -5   7  13     5539.08     6045.29    255.18 o 
  -3   7  13     6077.52     5744.35    209.96 o 
  -1   7  13     9508.05     9346.74    280.71 o 
   1   7  13     7446.63     6909.38    233.90 o 
   3   7  13     2870.12     3050.91    160.47 o 
   5   7  13     4546.38     4276.76    188.70 o 
   7   7  13     4157.96     4218.44    192.00 o 
   9   7  13     4570.80     4405.58    222.03 o 
  11   7  13     2291.52     2215.11    151.13 o 
 -10   8  13     3823.53     3861.12    226.91 o 
  -8   8  13     3681.46     3502.41    248.18 o 
  -6   8  13     4133.07     4194.81    229.43 o 
  -4   8  13     4393.87     4538.86    250.86 o 
  -2   8  13     4133.29     5023.00    208.66 o 
   0   8  13     3138.41     3286.89    173.27 o 
   2   8  13     2885.77     2824.43    162.55 o 
   4   8  13     3886.99     3923.36    190.16 o 
   6   8  13     2589.86     2461.40    191.78 o 
   8   8  13     3992.15     4042.32    242.06 o 
 -22   0  14     5053.17     4517.37    472.21 o 
 -20   0  14     1761.60     1881.42    206.51 o 
 -18   0  14     3330.78     2971.84    213.60 o 
 -16   0  14     1149.60     1238.20    144.76 o 
 -14   0  14    10094.52    10123.71    383.03 o 
 -12   0  14    24904.57    25178.45    748.04 o 
 -10   0  14    21362.45    21367.36    638.12 o 
  -8   0  14    44425.27    43537.13   1167.51 o 
  -6   0  14    12760.18    13072.72    344.36 o 
  -4   0  14     7033.96     6063.91    187.03 o 
  -2   0  14    23193.46    22404.69    787.37 o 
   0   0  14      222.32      520.25     74.12 o 
   2   0  14    44057.76    42358.53   1095.20 o 
   4   0  14    20820.08    20441.40    743.42 o 
   6   0  14    19883.53    20184.73    495.96 o 
   8   0  14    10352.78    10472.22    309.61 o 
  10   0  14    12646.45    12881.65    369.51 o 
  12   0  14     5474.70     5194.05    224.40 o 
  14   0  14     6278.59     6197.75    245.83 o 
  16   0  14     4796.56     4231.95    211.42 o 
  18   0  14     3883.83     3639.91    256.39 o 
  20   0  14      952.61      674.25    149.67 o 
 -21   1  14     2049.88     2003.61    171.87 o 
 -19   1  14     2905.50     3079.34    296.11 o 
 -17   1  14     3248.53     3367.81    188.53 o 
 -15   1  14    22118.76    21037.70    470.56 o 
 -13   1  14     2882.53     3000.13    171.36 o 
 -11   1  14     4368.54     4490.63    182.71 o 
  -9   1  14    19336.72    19409.61    414.36 o 
  -7   1  14    18329.75    18366.32    312.94 o 
  -5   1  14    13685.13    12701.27    229.04 o 
  -3   1  14    11003.88     9330.81    179.94 o 
  -1   1  14    39995.88    39024.62    803.43 o 
   1   1  14    36143.18    34617.11    542.37 o 
   3   1  14    39413.34    39578.34    680.06 o 
   5   1  14     4289.30     4192.87    115.80 o 
   7   1  14    12663.95    12462.60    243.41 o 
   9   1  14    12951.32    12810.91    256.42 o 
  11   1  14     6812.59     6858.16    175.53 o 
  13   1  14     5648.60     5420.60    159.96 o 
  15   1  14     2244.87     2184.42    124.27 o 
  17   1  14     3335.06     3164.23    136.44 o 
  19   1  14     1556.68     1560.61    132.35 o 
 -22   2  14     4101.10     3852.95    233.09 o 
 -20   2  14     3557.30     3558.36    216.11 o 
 -18   2  14     8935.41     8523.60    317.75 o 
 -16   2  14     3636.10     3638.39    196.11 o 
 -14   2  14     9018.34     8659.08    298.97 o 
 -12   2  14     4957.97     4879.29    207.03 o 
 -10   2  14    11776.02    11525.35    283.32 o 
  -8   2  14     5707.28     5562.42    228.11 o 
  -6   2  14     5848.03     5879.06    133.00 o 
  -4   2  14    17945.36    17476.48    323.40 o 
  -2   2  14    16304.33    15979.03    299.52 o 
   0   2  14    25521.23    24356.34    396.53 o 
   2   2  14    20995.10    19957.78    337.79 o 
   4   2  14     5063.36     4762.57    122.21 o 
   6   2  14     9826.59    10015.85    226.56 o 
   8   2  14     5153.40     5128.25    141.30 o 
  10   2  14    12444.70    12695.94    260.84 o 
  12   2  14     5744.60     5644.08    182.69 o 
  14   2  14     2273.28     2163.62    123.03 o 
  16   2  14     5339.82     5393.66    189.48 o 
  18   2  14     4530.61     4373.91    177.86 o 
  20   2  14     1118.44      987.16    124.60 o 
 -21   3  14     3002.96     2711.07    201.44 o 
 -19   3  14     1147.67      877.74    188.09 o 
 -17   3  14     3275.25     3298.09    199.45 o 
 -15   3  14     7242.44     7097.84    276.20 o 
 -13   3  14     9456.58     8724.62    431.38 o 
 -11   3  14    17309.90    16900.38    390.03 o 
  -9   3  14     3781.36     3873.82    148.08 o 
  -7   3  14    15178.50    15253.95    306.01 o 
  -5   3  14     7472.51     7071.89    184.20 o 
  -3   3  14     3971.94     3915.69    142.21 o 
  -1   3  14    14781.83    13558.85    373.55 o 
   1   3  14     5316.19     5232.21    145.40 o 
   3   3  14     1460.97     1435.94     83.49 o 
   5   3  14     5350.50     4958.62    150.77 o 
   7   3  14     8512.18     8613.09    218.25 o 
   9   3  14     9515.86     9031.96    232.85 o 
  11   3  14     6357.54     6315.60    197.39 o 
  13   3  14     1486.56     1512.74    116.14 o 
  15   3  14     2715.03     2594.07    139.07 o 
  17   3  14     5106.85     4733.31    185.83 o 
  19   3  14     1357.35     1357.93    133.50 o 
 -20   4  14     2935.01     2625.99    197.94 o 
 -18   4  14      905.59      804.83    126.83 o 
 -16   4  14     2638.50     2341.35    172.48 o 
 -14   4  14     4647.67     4629.98    236.67 o 
 -12   4  14     8724.47     8767.02    293.12 o 
 -10   4  14     3534.76     3477.56    215.05 o 
  -8   4  14     2561.72     2595.73    152.16 o 
  -6   4  14    19938.00    18853.34    418.14 o 
  -4   4  14    17048.76    16557.14    377.46 o 
  -2   4  14     9036.45     9059.94    284.85 o 
   0   4  14     3589.81     3474.43    143.14 o 
   2   4  14     4657.61     4874.22    173.25 o 
   4   4  14     9509.86     9224.65    258.29 o 
   6   4  14     4367.53     4390.51    148.99 o 
   8   4  14     3757.70     3720.82    142.75 o 
  10   4  14     1730.99     1663.30    123.53 o 
  12   4  14      726.90      852.67     91.24 o 
  14   4  14       97.55       95.17     66.48 o 
  16   4  14       36.40       91.37     73.38 o 
  18   4  14      867.16      770.91    112.93 o 
 -17   5  14     2032.88     2147.94    214.18 o 
 -15   5  14     1529.36     1683.71    189.71 o 
 -13   5  14     7175.11     6861.54    336.56 o 
 -11   5  14      268.05      301.68    100.61 o 
  -9   5  14     2899.73     3029.26    206.82 o 
  -7   5  14     6303.95     5554.23    226.99 o 
  -5   5  14     5417.32     5244.25    180.98 o 
  -3   5  14     3854.57     4012.98    158.49 o 
  -1   5  14     2068.32     2219.33    124.95 o 
   1   5  14     2844.81     2759.40    138.90 o 
   3   5  14     1264.79     1439.45    108.28 o 
   5   5  14     2352.78     2375.35    151.31 o 
   7   5  14     1384.81     1336.24    130.47 o 
   9   5  14     1729.50     1763.14    171.00 o 
  11   5  14      458.58      416.88     78.09 o 
  13   5  14      192.29      313.55     75.59 o 
  15   5  14      745.07      821.89     99.51 o 
 -16   6  14     1980.03     2420.87    233.27 o 
 -14   6  14      948.97     1095.04    170.52 o 
 -12   6  14      461.67      523.51    123.62 o 
 -10   6  14      125.86      123.14     77.47 o 
  -8   6  14      825.75      811.11    131.18 o 
  -6   6  14     1895.31     2022.99    150.27 o 
  -4   6  14      268.91      327.32     71.66 o 
  -2   6  14       28.00       50.29     60.16 o 
   0   6  14     1697.55     1575.93    115.26 o 
   2   6  14      873.42      871.11     96.66 o 
   4   6  14     1232.34     1382.21    114.04 o 
   6   6  14      161.18      106.99    105.29 o 
   8   6  14     1009.03     1129.19    111.24 o 
  10   6  14     1153.81     1073.14    113.77 o 
  12   6  14     1475.80     1276.18    121.75 o 
  14   6  14      614.20      473.11    101.08 o 
 -13   7  14      233.04      323.59     97.88 o 
 -11   7  14      297.72      332.61     98.02 o 
  -9   7  14      503.25      558.61    108.66 o 
  -7   7  14     1440.26     1358.87    139.89 o 
  -5   7  14       96.56      155.08     84.34 o 
  -3   7  14      535.52      589.45    117.12 o 
  -1   7  14      109.49       89.87     71.17 o 
   1   7  14     2004.90     1986.77    186.13 o 
   3   7  14       19.74       12.63     66.24 o 
   5   7  14       15.06        0.00     64.44 o 
   7   7  14      770.98      742.03    115.82 o 
   9   7  14      154.15      103.04     77.37 o 
  11   7  14       16.62       37.92     72.54 o 
  -8   8  14        1.68       37.69     84.24 o 
  -6   8  14        7.04      108.12     88.06 o 
  -4   8  14       15.76       80.79     82.94 o 
  -2   8  14       94.42      178.77     75.02 o 
   0   8  14      215.03      209.82     78.17 o 
   2   8  14       65.54       73.91     73.87 o 
   4   8  14        3.04       78.77     74.57 o 
   6   8  14       53.91        1.60     74.12 o 
 -21   1  15      373.52      525.39    113.13 o 
 -19   1  15     1847.42     1819.23    157.85 o 
 -17   1  15      545.39      465.87     96.67 o 
 -15   1  15      456.48      415.87    105.98 o 
 -13   1  15      640.35      729.31     80.90 o 
 -11   1  15      513.19      548.59     69.70 o 
  -9   1  15     3988.94     3846.96    138.16 o 
  -7   1  15     1052.23     1213.27     63.21 o 
  -5   1  15     2928.30     2938.34     95.57 o 
  -3   1  15     3355.14     3054.58     91.74 o 
  -1   1  15     5992.07     5993.77    135.84 o 
   1   1  15     3764.62     3720.92    170.09 o 
   3   1  15      134.30      141.41     49.44 o 
   5   1  15     1885.22     1921.12     81.71 o 
   7   1  15      167.34      165.00     43.56 o 
   9   1  15      564.22      704.29    101.18 o 
  11   1  15     2328.53     2424.28    108.00 o 
  13   1  15      220.80      218.06     58.87 o 
  15   1  15      552.21      495.70     83.56 o 
  17   1  15      393.07      270.37     63.40 o 
  19   1  15       66.92       57.44     71.78 o 
 -20   2  15      334.41      347.84    103.86 o 
 -18   2  15     1929.42     1746.38    153.64 o 
 -16   2  15     2743.05     2981.01    183.09 o 
 -14   2  15      795.95      862.40    141.79 o 
 -12   2  15     4449.05     4502.73    199.89 o 
 -10   2  15      174.82      126.77     57.28 o 
  -8   2  15     2756.93     2870.53    124.50 o 
  -6   2  15     4205.33     4040.76    118.58 o 
  -4   2  15     1906.19     1671.41     69.92 o 
  -2   2  15     8605.74     8459.51    185.11 o 
   0   2  15     2258.21     2092.86     76.66 o 
   2   2  15     9449.40     9547.04    191.86 o 
   4   2  15     1272.99     1381.83     70.43 o 
   6   2  15     1428.03     1417.91     80.93 o 
   8   2  15        9.45        4.81     51.18 o 
  10   2  15     2987.31     3151.86    146.70 o 
  12   2  15     1905.64     1981.25    159.16 o 
  14   2  15        8.87       57.66     61.34 o 
  16   2  15      678.22      725.85     93.35 o 
  18   2  15      109.61       94.10     74.20 o 
 -21   3  15      490.42      521.90    120.58 o 
 -19   3  15     1386.53     1363.81    148.62 o 
 -17   3  15     2340.10     2507.50    178.55 o 
 -15   3  15    11435.45    10653.18    354.20 o 
 -13   3  15     7271.09     7018.18    264.18 o 
 -11   3  15     9538.11     9377.90    258.25 o 
  -9   3  15     1955.89     1951.89    111.81 o 
  -7   3  15    15881.19    15954.24    363.66 o 
  -5   3  15      217.59      207.52     56.99 o 
  -3   3  15     5834.10     5338.27    174.06 o 
  -1   3  15      593.67      577.11     85.71 o 
   1   3  15     9113.15     8813.66    206.49 o 
   3   3  15    10045.78    10218.53    234.51 o 
   5   3  15     3862.86     3766.37    134.61 o 
   7   3  15     1971.33     2090.91    109.04 o 
   9   3  15     2277.73     2164.35    117.15 o 
  11   3  15     2470.31     2477.11    163.80 o 
  13   3  15       24.18       44.01     60.05 o 
  15   3  15      414.42      568.14     86.69 o 
  17   3  15      495.16      446.05    100.78 o 
 -18   4  15     1678.39     1434.27    186.08 o 
 -16   4  15     2829.35     3007.72    235.62 o 
 -14   4  15     5531.20     5045.89    282.91 o 
 -12   4  15     7421.66     7229.54    336.07 o 
 -10   4  15     5677.57     5333.99    264.86 o 
  -8   4  15     2316.64     2392.34    150.56 o 
  -6   4  15     6793.17     6355.27    197.85 o 
  -4   4  15    11252.48    10708.98    277.41 o 
  -2   4  15    19823.85    18646.51    488.00 o 
   0   4  15     1110.16     1213.77     93.96 o 
   2   4  15     2836.32     3007.80    172.11 o 
   4   4  15     3655.42     3581.36    172.81 o 
   6   4  15     2910.17     2914.97    124.68 o 
   8   4  15     2175.03     2158.94    118.07 o 
  10   4  15     2543.31     2893.43    135.40 o 
  12   4  15     2040.62     2157.68    194.63 o 
  14   4  15     2568.26     2775.90    145.92 o 
  16   4  15     1539.04     1531.36    171.11 o 
 -17   5  15     1198.50     1355.78    186.38 o 
 -15   5  15     3215.51     3075.61    241.66 o 
 -13   5  15      203.28      179.97    103.80 o 
 -11   5  15     3852.94     4091.44    200.89 o 
  -9   5  15     1462.15     1607.91    133.26 o 
  -7   5  15     6034.76     5767.63    313.24 o 
  -5   5  15     9003.65     8657.62    248.93 o 
  -3   5  15    12224.87    11619.87    345.21 o 
  -1   5  15     4801.24     4519.97    173.41 o 
   1   5  15     4417.45     4363.70    172.04 o 
   3   5  15     2770.39     2605.02    140.57 o 
   5   5  15     7581.59     7248.47    233.83 o 
   7   5  15     8079.89     7668.02    246.72 o 
   9   5  15     2268.38     2339.23    144.80 o 
  11   5  15     2582.91     2383.10    157.86 o 
  13   5  15     1540.94     1630.72    136.34 o 
  15   5  15     2709.95     2830.75    154.36 o 
 -16   6  15     4557.72     5202.50    321.71 o 
 -14   6  15     2222.41     2225.95    313.07 o 
 -12   6  15     4315.00     4439.40    224.09 o 
 -10   6  15     5774.54     5620.75    406.09 o 
  -8   6  15     1779.48     1851.65    154.90 o 
  -6   6  15      302.40      344.44     89.15 o 
  -4   6  15     8770.07     8164.57    250.84 o 
  -2   6  15     9840.72     9724.42    372.70 o 
   0   6  15     3103.33     2903.83    151.14 o 
   2   6  15     6335.19     5612.59    206.86 o 
   4   6  15     3756.68     3939.22    177.07 o 
   6   6  15     9676.86     9243.56    323.96 o 
   8   6  15     3779.34     3419.79    196.91 o 
  10   6  15     1596.42     1393.83    125.97 o 
  12   6  15     2770.15     2857.34    171.85 o 
  14   6  15     2288.74     2111.90    158.56 o 
 -13   7  15     2763.20     2867.74    196.19 o 
 -11   7  15     2690.03     2658.96    185.93 o 
  -9   7  15     4022.98     3962.41    221.30 o 
  -7   7  15     5986.19     6202.58    269.30 o 
  -5   7  15     4963.33     5093.29    239.02 o 
  -3   7  15     2794.24     3210.80    164.47 o 
  -1   7  15     2841.73     2716.13    155.37 o 
   1   7  15     4440.89     4531.30    192.33 o 
   3   7  15     4242.80     4298.42    192.14 o 
   5   7  15     4057.65     4236.56    192.79 o 
   7   7  15     2601.54     2944.88    191.87 o 
   9   7  15     1332.48     1339.98    127.13 o 
  11   7  15     1643.91     1326.88    130.86 o 
  -8   8  15     3815.80     4070.56    236.91 o 
  -6   8  15     4999.22     4997.37    297.98 o 
  -4   8  15     3169.59     3523.26    315.38 o 
  -2   8  15     2465.58     2491.78    159.12 o 
   0   8  15     2509.41     2442.06    156.74 o 
   2   8  15      953.71      933.03    113.16 o 
   4   8  15     4920.95     4999.05    216.22 o 
   6   8  15     3266.69     3256.21    185.51 o 
 -22   0  16     4399.46     4677.22    478.13 o 
 -20   0  16     3263.49     3576.08    399.78 o 
 -18   0  16    15328.50    14185.02    728.87 o 
 -16   0  16     8665.22     9128.62    374.99 o 
 -14   0  16       73.56       20.59     77.28 o 
 -12   0  16     8710.39     8153.41    325.90 o 
 -10   0  16    16366.39    15375.16    738.97 o 
  -8   0  16    15952.67    16183.01    408.15 o 
  -6   0  16    14192.42    13589.94    352.35 o 
  -4   0  16    10766.94    10345.58    563.06 o 
  -2   0  16     5198.03     5275.69    238.02 o 
   0   0  16    21031.55    19868.15    479.74 o 
   2   0  16    12198.59    11318.04    356.70 o 
   4   0  16    11292.11    10881.53    354.49 o 
   6   0  16     5700.20     5447.15    203.56 o 
   8   0  16     7072.54     7257.08    251.82 o 
  10   0  16    16861.45    16360.27    465.74 o 
  12   0  16    11199.62    10911.18    345.27 o 
  14   0  16      222.69      352.02    113.20 o 
  16   0  16     1487.01     1475.02    144.86 o 
  18   0  16     2147.88     1833.66    259.96 o 
 -21   1  16     2745.04     3114.46    209.30 o 
 -19   1  16     2085.14     2107.33    168.57 o 
 -17   1  16     6722.38     6477.18    265.20 o 
 -15   1  16     8215.96     7946.89    352.12 o 
 -13   1  16    18194.38    17976.60    410.07 o 
 -11   1  16     4321.11     4099.23    184.11 o 
  -9   1  16    13734.27    13852.29    287.01 o 
  -7   1  16    17114.76    17692.16    309.25 o 
  -5   1  16    20113.42    19317.13    330.70 o 
  -3   1  16     7341.59     6808.39    150.35 o 
  -1   1  16     1986.01     1945.20     77.52 o 
   1   1  16    20615.44    20210.62    466.95 o 
   3   1  16    12034.31    12321.33    261.53 o 
   5   1  16     4801.54     4501.47    126.41 o 
   7   1  16     3688.85     3363.45    115.38 o 
   9   1  16     9114.31     8972.59    206.32 o 
  11   1  16    14048.16    13170.44    273.39 o 
  13   1  16     1542.44     1472.78    102.86 o 
  15   1  16     3322.79     3289.96    136.49 o 
  17   1  16     2411.39     2299.66    150.94 o 
  19   1  16     2191.10     1863.23    131.93 o 
 -20   2  16     3992.80     3994.63    225.00 o 
 -18   2  16     3272.97     2952.58    228.40 o 
 -16   2  16     6171.08     6133.79    258.55 o 
 -14   2  16     7758.99     7209.32    270.74 o 
 -12   2  16     2867.17     3091.38    171.69 o 
 -10   2  16     8967.12     8559.56    353.72 o 
  -8   2  16     3858.50     4288.23    171.75 o 
  -6   2  16    13247.46    12695.18    265.77 o 
  -4   2  16    15790.61    15617.77    277.49 o 
  -2   2  16    13539.54    12765.10    256.68 o 
   0   2  16     5919.53     5836.84    137.71 o 
   2   2  16    15058.24    14971.87    273.50 o 
   4   2  16    25519.10    25524.49    478.34 o 
   6   2  16     9071.66     8924.57    252.52 o 
   8   2  16     6597.19     6397.39    189.29 o 
  10   2  16     2307.26     2301.26    123.19 o 
  12   2  16     5169.37     5212.28    179.78 o 
  14   2  16     3267.81     3115.12    149.02 o 
  16   2  16     2356.19     2344.39    137.45 o 
  18   2  16     2076.11     2029.70    137.27 o 
 -19   3  16     1071.51      959.71    134.86 o 
 -17   3  16     3302.74     3428.15    305.65 o 
 -15   3  16     6684.48     6080.96    292.38 o 
 -13   3  16     5448.65     5196.14    366.97 o 
 -11   3  16       67.57      266.13     99.80 o 
  -9   3  16     4898.14     4719.42    171.97 o 
  -7   3  16    12234.50    11783.99    347.69 o 
  -5   3  16    19480.18    18948.98    417.35 o 
  -3   3  16    15423.34    14159.84    386.84 o 
  -1   3  16     7369.83     6853.17    204.43 o 
   1   3  16    21933.36    21314.09    410.85 o 
   3   3  16    10471.50    10779.06    247.89 o 
   5   3  16     5242.11     4868.52    157.09 o 
   7   3  16     5814.01     5598.80    175.82 o 
   9   3  16     4808.49     4879.87    264.63 o 
  11   3  16     3982.62     4120.27    212.86 o 
  13   3  16     2154.24     2194.65    128.63 o 
  15   3  16     1819.42     1825.04    125.59 o 
  17   3  16     1391.66     1726.75    129.81 o 
 -18   4  16     1663.22     1711.11    199.25 o 
 -16   4  16     3070.21     2799.45    233.20 o 
 -14   4  16     8768.28     8191.69    519.75 o 
 -12   4  16     6805.14     6830.39    476.74 o 
 -10   4  16     6856.90     6548.05    248.07 o 
  -8   4  16    22463.50    21247.44    554.60 o 
  -6   4  16     7835.40     7904.39    303.13 o 
  -4   4  16     6144.10     5980.33    277.16 o 
  -2   4  16     5467.64     5652.33    221.62 o 
   0   4  16     1458.04     1334.12    124.81 o 
   2   4  16     1998.77     1917.15    153.53 o 
   4   4  16     3236.73     3030.23    147.75 o 
   6   4  16     2422.97     2280.06    184.67 o 
   8   4  16     2566.50     2457.48    123.35 o 
  10   4  16     1753.62     1660.05    158.00 o 
  12   4  16      818.05      668.46     89.76 o 
  14   4  16     2906.66     2742.99    147.48 o 
  16   4  16     1515.79     1511.68    123.42 o 
 -17   5  16      849.65      641.33    150.57 o 
 -15   5  16     4768.81     4955.77    593.58 o 
 -13   5  16     2510.94     3215.65    349.29 o 
 -11   5  16     6744.60     6601.29    261.86 o 
  -9   5  16     1868.88     1829.61    143.42 o 
  -7   5  16     6267.96     6254.68    246.77 o 
  -5   5  16      507.24      528.69     80.53 o 
  -3   5  16      363.16      396.91     75.29 o 
  -1   5  16     7157.03     7065.90    226.00 o 
   1   5  16     3207.68     3343.23    156.47 o 
   3   5  16     5679.21     6260.62    243.60 o 
   5   5  16     1694.48     1894.48    127.63 o 
   7   5  16     2279.68     2048.47    135.44 o 
   9   5  16     3306.38     3357.26    170.09 o 
  11   5  16       62.91      153.07     78.27 o 
  13   5  16      277.90      316.19     93.30 o 
  15   5  16      408.86      514.00     92.03 o 
 -14   6  16      539.82      607.68    208.94 o 
 -12   6  16      611.37      403.11     98.96 o 
 -10   6  16       41.35       21.84     74.74 o 
  -8   6  16        9.19        0.00     84.79 o 
  -6   6  16      358.46      423.80     96.07 o 
  -4   6  16     1950.95     2202.00    137.29 o 
  -2   6  16     3659.99     3725.94    169.97 o 
   0   6  16     4814.15     4601.47    188.08 o 
   2   6  16     2826.50     2744.17    152.05 o 
   4   6  16      328.73      454.84     86.62 o 
   6   6  16     1604.58     1591.49    127.36 o 
   8   6  16      100.01      160.44     76.63 o 
  10   6  16      637.14      602.96    100.56 o 
  12   6  16      428.75      447.70    102.54 o 
 -11   7  16      148.99      166.82    135.35 o 
  -9   7  16       98.48      122.19     88.67 o 
  -7   7  16     1121.33     1193.04    139.65 o 
  -5   7  16      551.69      634.77    122.89 o 
  -3   7  16      272.55      187.70     72.80 o 
  -1   7  16       49.44       21.08     66.67 o 
   1   7  16      272.80      238.67     84.19 o 
   3   7  16       28.95       59.58     69.07 o 
   5   7  16       36.73        0.00     68.65 o 
   7   7  16       50.40      164.42     77.69 o 
   9   7  16       95.66       99.82     79.88 o 
  -6   8  16       47.59       28.98     85.04 o 
  -4   8  16      324.78      195.67    118.95 o 
  -2   8  16      516.05      578.52    138.35 o 
   0   8  16        3.70       50.97     73.21 o 
   2   8  16      118.14      148.27    105.73 o 
   4   8  16      223.97      251.82     87.35 o 
 -21   1  17      346.48      233.81    147.38 o 
 -19   1  17     1000.64      821.77    123.69 o 
 -17   1  17       41.39       44.12     76.12 o 
 -15   1  17        8.83        0.00     62.11 o 
 -13   1  17      518.99      445.65     89.47 o 
 -11   1  17      690.23      780.08     98.05 o 
  -9   1  17     1689.92     1837.39    114.80 o 
  -7   1  17     4180.40     4275.93    123.21 o 
  -5   1  17     2528.89     2499.80     90.16 o 
  -3   1  17     8458.40     8926.47    184.05 o 
  -1   1  17     2246.90     2250.41     93.42 o 
   1   1  17      798.92      855.18     60.26 o 
   3   1  17     3229.62     3574.72    123.08 o 
   5   1  17      837.99      790.23     63.82 o 
   7   1  17      543.89      589.88     62.05 o 
   9   1  17      542.41      567.48     66.89 o 
  11   1  17      883.49      875.57     91.99 o 
  13   1  17      344.92      353.42     78.21 o 
  15   1  17       57.75      209.42     73.24 o 
  17   1  17       17.70        0.00     63.92 o 
  19   1  17      148.99      153.69     81.24 o 
 -20   2  17      451.74      421.89    110.01 o 
 -18   2  17      353.24      533.78    109.73 o 
 -16   2  17      578.84      594.17    105.02 o 
 -14   2  17     2478.70     2301.47    159.29 o 
 -12   2  17      149.11      180.74     76.52 o 
 -10   2  17    16907.36    15806.38    438.11 o 
  -8   2  17       61.17      188.10     61.10 o 
  -6   2  17       24.87       48.82     42.73 o 
  -4   2  17     1941.05     1926.96     79.99 o 
  -2   2  17     7139.45     6900.35    167.83 o 
   0   2  17     5666.71     5262.82    132.63 o 
   2   2  17     7551.19     7503.46    192.88 o 
   4   2  17     2702.49     2878.94    120.12 o 
   6   2  17     3848.57     3959.39    164.19 o 
   8   2  17     4493.19     4344.95    158.09 o 
  10   2  17      641.59      654.65     97.75 o 
  12   2  17     1050.67      884.96     92.01 o 
  14   2  17      131.96      195.69     71.31 o 
  16   2  17      151.54      121.00    108.49 o 
  18   2  17      147.06      133.17     82.68 o 
 -19   3  17     1838.41     1981.92    171.53 o 
 -17   3  17     2529.80     2818.16    187.40 o 
 -15   3  17      333.79      404.08    134.07 o 
 -13   3  17     4949.25     4627.93    214.27 o 
 -11   3  17     4173.41     3986.43    210.10 o 
  -9   3  17    23033.67    22766.19    580.81 o 
  -7   3  17     3597.99     3572.13    178.15 o 
  -5   3  17     2685.50     2603.17    145.57 o 
  -3   3  17      405.01      351.36     66.58 o 
  -1   3  17     1769.63     1618.28    105.06 o 
   1   3  17     5099.25     4806.02    232.42 o 
   3   3  17     6396.32     6399.23    179.58 o 
   5   3  17     2507.62     2336.77    114.99 o 
   7   3  17     1716.52     1807.38    107.79 o 
   9   3  17     1203.69     1317.49    113.85 o 
  11   3  17     2195.79     2119.08    125.06 o 
  13   3  17       17.15        0.00     74.56 o 
  15   3  17      682.06      705.69     99.79 o 
  17   3  17      754.91      694.62    102.20 o 
 -18   4  17     3170.98     3176.44    432.51 o 
 -16   4  17     3144.68     3169.16    311.33 o 
 -14   4  17      965.34      722.26    142.07 o 
 -12   4  17     1690.10     2159.86    199.30 o 
 -10   4  17    13178.29    13191.39    533.45 o 
  -8   4  17     1975.65     2420.88    155.05 o 
  -6   4  17    14627.99    13576.99    398.14 o 
  -4   4  17      465.96      419.30     97.61 o 
  -2   4  17    13036.92    12999.21    381.64 o 
   0   4  17     2137.82     1918.48    135.31 o 
   2   4  17     2601.23     2475.48    134.17 o 
   4   4  17     3411.83     2950.81    164.36 o 
   6   4  17     1759.43     1807.06    174.43 o 
   8   4  17     2026.21     1794.93    128.98 o 
  10   4  17     2452.37     2522.07    132.77 o 
  12   4  17     3213.15     3064.40    151.78 o 
  14   4  17      900.12      975.52    105.67 o 
  16   4  17     1509.35     1752.67    132.51 o 
 -17   5  17     2622.79     2684.30    271.28 o 
 -15   5  17     2705.25     2517.43    331.18 o 
 -13   5  17     2588.51     2559.01    224.35 o 
 -11   5  17      913.51      873.65    114.17 o 
  -9   5  17     2065.71     2223.04    159.32 o 
  -7   5  17     5329.74     4826.96    218.04 o 
  -5   5  17    10264.92     9548.07    322.16 o 
  -3   5  17     2658.32     2562.00    139.57 o 
  -1   5  17     3513.67     3401.63    160.00 o 
   1   5  17     7266.67     7168.10    233.76 o 
   3   5  17    12450.73    11440.09    331.14 o 
   5   5  17     4293.57     4207.23    182.27 o 
   7   5  17     3255.69     3316.42    170.00 o 
   9   5  17     1976.93     1905.16    138.10 o 
  11   5  17     4494.41     4250.71    211.84 o 
  13   5  17     1310.32     1353.13    130.96 o 
 -14   6  17     3819.28     3895.23    284.86 o 
 -12   6  17     2391.90     2290.79    172.78 o 
 -10   6  17     4168.72     4247.41    258.86 o 
  -8   6  17     5039.83     4747.01    227.92 o 
  -6   6  17     3563.23     3507.04    203.14 o 
  -4   6  17     2926.07     3142.52    158.70 o 
  -2   6  17     5524.20     5275.33    202.41 o 
   0   6  17     4219.85     4153.53    182.30 o 
   2   6  17     3797.06     3809.59    178.87 o 
   4   6  17     4958.68     4394.01    216.00 o 
   6   6  17     2669.12     2629.01    157.21 o 
   8   6  17     2161.64     1955.26    141.84 o 
  10   6  17     2178.54     1954.97    145.93 o 
  12   6  17     1603.24     1222.32    129.83 o 
 -11   7  17     4186.77     4469.72    238.17 o 
  -9   7  17     2483.64     3013.34    371.25 o 
  -7   7  17     3253.84     3334.55    209.67 o 
  -5   7  17     4477.62     4353.56    230.59 o 
  -3   7  17     3010.77     3070.06    213.32 o 
  -1   7  17     2585.47     2470.93    153.24 o 
   1   7  17     1845.22     2034.58    205.88 o 
   3   7  17     2191.02     1883.60    140.62 o 
   5   7  17     1258.69     1638.51    152.20 o 
   7   7  17     2611.16     2664.44    250.52 o 
   9   7  17     2784.53     2732.52    170.89 o 
  -4   8  17     2701.78     2609.19    252.52 o 
  -2   8  17     4353.57     4636.35    344.21 o 
   0   8  17     2908.33     3008.62    178.14 o 
   2   8  17     2137.33     2046.20    170.30 o 
 -20   0  18     5138.30     4657.37    454.45 o 
 -18   0  18     4084.17     4658.76    430.77 o 
 -16   0  18     7542.85     7119.25    326.02 o 
 -14   0  18    10484.24     9548.74    380.16 o 
 -12   0  18     4350.14     4420.86    245.68 o 
 -10   0  18    15560.18    15183.79    509.36 o 
  -8   0  18    10791.89    10695.32    383.84 o 
  -6   0  18     8870.46     8516.73    258.86 o 
  -4   0  18    15634.03    15183.80    392.75 o 
  -2   0  18     9942.43     9765.25    348.84 o 
   0   0  18    20047.49    18964.86    472.37 o 
   2   0  18     7499.79     7365.21    241.18 o 
   4   0  18     3480.94     3192.74    191.31 o 
   6   0  18     6271.48     6283.28    229.34 o 
   8   0  18     2327.14     2334.51    157.29 o 
  10   0  18     4855.48     4563.35    208.75 o 
  12   0  18      798.14      787.82    116.25 o 
  14   0  18     2506.94     2346.51    173.01 o 
  16   0  18     5920.41     5662.56    323.52 o 
  18   0  18     1907.25     1905.89    175.40 o 
 -21   1  18     4462.21     4304.31    239.97 o 
 -19   1  18     3060.72     3065.95    272.11 o 
 -17   1  18     3891.11     3861.50    227.66 o 
 -15   1  18     7192.63     7202.35    372.99 o 
 -13   1  18    20110.81    19449.10    656.10 o 
 -11   1  18    14029.91    14101.90    407.61 o 
  -9   1  18     2813.70     3023.81    135.22 o 
  -7   1  18     8903.81     9593.45    199.98 o 
  -5   1  18     4630.33     4102.34    124.49 o 
  -3   1  18     9781.46     9961.13    245.17 o 
  -1   1  18    11156.02    10579.75    213.74 o 
   1   1  18    17059.49    16902.32    306.86 o 
   3   1  18    10823.63    10804.00    245.52 o 
   5   1  18     3138.48     2961.57    107.61 o 
   7   1  18     3205.34     2984.89    124.97 o 
   9   1  18    11352.15    10960.66    241.20 o 
  11   1  18     8054.19     7954.33    201.64 o 
  13   1  18      694.14      868.59     93.69 o 
  15   1  18     1725.91     1648.68    120.96 o 
  17   1  18     3219.69     3074.10    161.21 o 
 -20   2  18     1824.62     1643.16    161.22 o 
 -18   2  18     4039.77     4183.18    224.09 o 
 -16   2  18     5967.94     5373.35    242.36 o 
 -14   2  18     2903.66     2757.70    179.10 o 
 -12   2  18     7357.19     7541.99    568.50 o 
 -10   2  18    10473.24    10590.99    395.23 o 
  -8   2  18    23623.41    24876.30    529.08 o 
  -6   2  18     7484.42     7676.50    193.47 o 
  -4   2  18     4276.08     4157.87    133.16 o 
  -2   2  18    12293.06    11920.60    251.42 o 
   0   2  18     8330.91     8015.00    203.66 o 
   2   2  18    15919.74    15667.19    326.37 o 
   4   2  18     3583.13     3377.63    131.15 o 
   6   2  18     8733.21     8717.83    257.10 o 
   8   2  18     8490.12     8432.62    228.90 o 
  10   2  18     8190.61     8321.33    235.03 o 
  12   2  18     2976.76     2820.21    142.15 o 
  14   2  18     1427.47     1461.35    144.25 o 
  16   2  18     1654.83     1757.24    129.86 o 
  18   2  18      792.19      711.54    103.66 o 
 -19   3  18     2675.85     2638.87    216.92 o 
 -17   3  18     1207.03     1208.09    137.82 o 
 -15   3  18     3230.74     3200.34    235.65 o 
 -13   3  18     3182.04     3577.13    355.55 o 
 -11   3  18     3334.51     3512.06    327.35 o 
  -9   3  18     8701.92     8523.40    365.78 o 
  -7   3  18     9214.11     8812.16    364.61 o 
  -5   3  18    21244.55    20456.13    453.78 o 
  -3   3  18    10745.02    10384.05    286.71 o 
  -1   3  18     4004.55     3834.99    156.01 o 
   1   3  18    11747.18    11484.62    301.45 o 
   3   3  18    12062.80    11590.76    307.56 o 
   5   3  18     2656.49     2797.69    168.69 o 
   7   3  18     1578.35     1648.94    110.85 o 
   9   3  18     4016.20     3713.10    184.82 o 
  11   3  18     3116.20     3111.00    149.06 o 
  13   3  18     2520.61     2257.02    135.83 o 
  15   3  18      720.47      795.52    101.01 o 
  17   3  18     1312.94     1123.60    119.20 o 
 -18   4  18     2109.17     1783.67    202.90 o 
 -16   4  18     3171.32     3045.88    244.33 o 
 -14   4  18     2769.68     1892.34    277.20 o 
 -12   4  18     3341.16     3627.01    256.42 o 
 -10   4  18     1980.94     2230.05    237.97 o 
  -8   4  18      446.69      465.82     92.22 o 
  -6   4  18     3236.28     3410.47    184.25 o 
  -4   4  18     6375.85     6107.80    203.43 o 
  -2   4  18     5541.28     5299.41    267.03 o 
   0   4  18     5699.02     5710.51    200.11 o 
   2   4  18     1934.99     1833.91    122.99 o 
   4   4  18     5415.56     4775.42    232.57 o 
   6   4  18     4760.63     4478.95    186.49 o 
   8   4  18     1862.78     1701.73    129.56 o 
  10   4  18     1091.78     1053.51     98.62 o 
  12   4  18     1829.55     1617.59    120.42 o 
  14   4  18     1251.60     1255.53    116.04 o 
 -15   5  18     2214.38     2468.33    332.92 o 
 -13   5  18     1695.27     1590.94    190.19 o 
 -11   5  18     2074.50     2501.47    173.30 o 
  -9   5  18      815.89      819.34    115.45 o 
  -7   5  18     3555.65     3552.81    194.92 o 
  -5   5  18     5710.18     5469.59    237.08 o 
  -3   5  18      973.18     1089.10    104.02 o 
  -1   5  18       27.78        0.00     59.31 o 
   1   5  18     1700.59     1541.13    134.66 o 
   3   5  18     4212.87     3922.73    175.85 o 
   5   5  18     4240.12     4321.31    186.42 o 
   7   5  18     2671.51     2415.67    160.42 o 
   9   5  18      565.23      519.39     96.62 o 
  11   5  18     1884.57     1770.38    143.98 o 
  13   5  18      634.04      455.63    104.06 o 
 -14   6  18      553.28      563.65    144.88 o 
 -12   6  18      302.60      217.52    133.72 o 
 -10   6  18      543.70      483.07    102.18 o 
  -8   6  18     2327.94     2363.10    173.57 o 
  -6   6  18     2404.30     2493.08    176.60 o 
  -4   6  18     1028.44      936.22    122.78 o 
  -2   6  18     1102.27     1155.66    111.94 o 
   0   6  18     1038.68      962.02    108.02 o 
   2   6  18      349.89      202.27     87.58 o 
   4   6  18      901.21      892.04    106.52 o 
   6   6  18      456.45      421.30     91.93 o 
   8   6  18     1109.80      968.36    115.71 o 
  10   6  18      220.22      187.07     85.54 o 
  -9   7  18       52.19       10.23     78.84 o 
  -7   7  18      401.56      356.45    105.05 o 
  -5   7  18      689.70      732.93    118.96 o 
  -3   7  18        5.88        0.00     78.20 o 
  -1   7  18     1269.37     1379.66    126.63 o 
   1   7  18       43.29       50.10     78.76 o 
   3   7  18       32.92      131.89     74.68 o 
   5   7  18       17.64        0.00     66.97 o 
   7   7  18        1.29        0.00     69.05 o 
 -19   1  19       68.20      105.76     88.69 o 
 -17   1  19      668.67      724.92    124.90 o 
 -15   1  19      452.85      504.60     99.07 o 
 -13   1  19      506.69      551.61    100.22 o 
 -11   1  19      110.30      103.44     72.25 o 
  -9   1  19      308.50      319.22     77.90 o 
  -7   1  19      820.97     1068.92     76.49 o 
  -5   1  19     2206.27     2296.81     92.04 o 
  -3   1  19     2653.85     2816.26    124.97 o 
  -1   1  19     2038.46     2066.83     89.78 o 
   1   1  19     1216.27     1455.13     81.92 o 
   3   1  19      274.15      280.34     62.89 o 
   5   1  19      497.26      750.59     79.84 o 
   7   1  19       60.20       93.02     49.26 o 
   9   1  19      330.06      274.93     86.55 o 
  11   1  19      616.36      750.30     88.68 o 
  13   1  19       89.21       43.11     67.36 o 
  15   1  19      328.77      280.96     83.66 o 
  17   1  19      376.51      283.11     85.91 o 
 -20   2  19       18.50        0.00    135.01 o 
 -18   2  19      631.47      783.16    120.71 o 
 -16   2  19       44.91       31.91     77.58 o 
 -14   2  19      848.68      822.99    141.34 o 
 -12   2  19     1639.59     1560.54    136.56 o 
 -10   2  19     1185.58     1102.38    113.56 o 
  -8   2  19     2512.57     2881.46    138.04 o 
  -6   2  19      285.03      278.08     58.43 o 
  -4   2  19    11263.27    10824.83    280.68 o 
  -2   2  19     2894.49     2891.69    253.11 o 
   0   2  19     7592.30     7255.12    191.31 o 
   2   2  19      148.18      173.41     56.45 o 
   4   2  19      225.69      236.44     60.71 o 
   6   2  19       72.61       15.24     44.19 o 
   8   2  19     2721.19     3037.80    146.83 o 
  10   2  19     2372.16     2489.35    135.26 o 
  12   2  19      186.39      242.09     74.70 o 
  14   2  19      106.25      175.92     75.30 o 
  16   2  19      311.37      421.56     88.36 o 
 -19   3  19      510.85      444.56    128.49 o 
 -17   3  19     2028.65     2029.78    355.38 o 
 -15   3  19     2619.75     2606.93    324.56 o 
 -13   3  19     2996.04     3236.85    240.92 o 
 -11   3  19     3043.91     2870.74    332.40 o 
  -9   3  19      342.43      553.78    123.47 o 
  -7   3  19       62.26       74.25     50.49 o 
  -5   3  19     9219.78     8717.85    322.80 o 
  -3   3  19       89.35       38.26     81.08 o 
  -1   3  19      893.32      802.37    106.01 o 
   1   3  19      169.82      185.22     70.01 o 
   3   3  19     5441.80     5371.55    196.25 o 
   5   3  19     4815.97     4445.94    158.05 o 
   7   3  19     3387.11     3421.84    165.86 o 
   9   3  19     4124.73     3991.04    184.55 o 
  11   3  19     2106.35     1987.96    132.80 o 
  13   3  19      622.82      709.71     97.49 o 
  15   3  19      144.53       86.54     76.55 o 
 -16   4  19     2094.39     3078.79    364.26 o 
 -14   4  19     2709.94     2716.02    240.81 o 
 -12   4  19     3261.23     3727.52    262.41 o 
 -10   4  19     1486.92     1535.38    138.15 o 
  -8   4  19     2951.57     3108.00    179.28 o 
  -6   4  19      568.73      593.77     99.38 o 
  -4   4  19     9910.36     9520.44    470.46 o 
  -2   4  19     2500.80     2446.75    157.94 o 
   0   4  19    13779.93    13263.18    342.83 o 
   2   4  19     3453.61     3061.83    155.67 o 
   4   4  19     1785.81     1564.21    120.57 o 
   6   4  19     3606.93     3501.07    171.30 o 
   8   4  19     2010.54     1864.07    138.00 o 
  10   4  19     2065.61     2041.68    146.35 o 
  12   4  19      860.37      861.92    196.16 o 
  14   4  19      734.65      523.09    144.07 o 
 -15   5  19     1021.45     1069.21    174.22 o 
 -13   5  19     3067.66     3126.66    251.14 o 
 -11   5  19     2556.57     2724.38    181.60 o 
  -9   5  19     6777.15     6775.26    274.81 o 
  -7   5  19     4508.03     4251.87    212.70 o 
  -5   5  19    10904.59    10913.93    362.15 o 
  -3   5  19    14674.89    14251.98    366.58 o 
  -1   5  19     6595.66     6028.55    247.16 o 
   1   5  19     1352.84     1189.16    109.99 o 
   3   5  19     3477.32     3004.30    161.17 o 
   5   5  19      986.86     1144.35    119.37 o 
   7   5  19     1141.50     1048.69    114.28 o 
   9   5  19     2158.78     1883.60    144.98 o 
  11   5  19      636.24      704.28    106.61 o 
  13   5  19     1258.28     1247.08    132.67 o 
 -12   6  19     3256.62     2847.15    474.48 o 
 -10   6  19     5482.06     5683.67    258.38 o 
  -8   6  19     7285.40     7113.73    293.46 o 
  -6   6  19     4136.39     4451.79    231.35 o 
  -4   6  19     2782.81     2976.14    362.45 o 
  -2   6  19     2814.77     3004.89    163.28 o 
   0   6  19     2203.40     2153.15    188.59 o 
   2   6  19      445.63      338.77     94.62 o 
   4   6  19     5107.34     4435.15    355.87 o 
   6   6  19     2997.46     3071.40    174.30 o 
   8   6  19     3616.46     3451.16    186.49 o 
  10   6  19     1107.01     1156.72    128.49 o 
  -9   7  19     2510.06     2745.67    200.29 o 
  -7   7  19     2281.67     2240.22    304.44 o 
  -5   7  19     2148.79     2289.10    185.06 o 
  -3   7  19     2957.66     2942.73    260.22 o 
  -1   7  19     1566.41     1593.31    135.34 o 
   1   7  19     2739.75     2539.90    188.49 o 
   3   7  19     5572.10     5722.34    264.14 o 
   5   7  19     3673.92     3366.21    185.38 o 
 -20   0  20     4228.02     3594.89    400.82 o 
 -18   0  20     9249.81     9887.94    641.46 o 
 -16   0  20    12444.37    11634.01    689.86 o 
 -14   0  20    15362.55    15169.70    796.08 o 
 -12   0  20     2938.03     3258.48    219.27 o 
 -10   0  20     8043.40     8271.96    428.51 o 
  -8   0  20     8694.38     9230.85    355.17 o 
  -6   0  20     5722.13     5126.39    253.04 o 
  -4   0  20    10150.75    10384.54    306.03 o 
  -2   0  20     8209.80     7493.04    305.75 o 
   0   0  20     8339.19     7641.32    253.75 o 
   2   0  20    20159.24    20270.74    515.52 o 
   4   0  20     8813.46     8504.59    393.71 o 
   6   0  20     5003.71     5282.74    216.27 o 
   8   0  20     8206.37     8196.39    288.67 o 
  10   0  20     2231.16     1994.52    160.34 o 
  12   0  20     1525.76     1446.03    140.24 o 
  14   0  20     1676.15     1729.52    153.11 o 
  16   0  20     2493.14     2671.43    251.17 o 
 -19   1  20     3440.97     3358.19    208.88 o 
 -17   1  20     4119.76     4708.31    233.04 o 
 -15   1  20     6274.99     5930.35    483.18 o 
 -13   1  20     6508.55     6930.13    270.94 o 
 -11   1  20    15027.74    15103.78    434.38 o 
  -9   1  20    10341.41    10761.29    332.85 o 
  -7   1  20     5412.95     5470.79    160.90 o 
  -5   1  20    21000.00    20282.38    424.18 o 
  -3   1  20     9047.14     9252.28    264.83 o 
  -1   1  20     4884.38     4568.20    131.72 o 
   1   1  20     6454.85     6339.55    161.17 o 
   3   1  20    13360.35    13412.33    295.26 o 
   5   1  20     5101.35     4893.13    149.25 o 
   7   1  20     5067.77     5366.17    178.49 o 
   9   1  20     3841.48     3782.03    174.38 o 
  11   1  20     7823.57     7466.19    225.46 o 
  13   1  20     2005.06     1897.50    126.65 o 
  15   1  20     1055.55     1135.42    121.76 o 
  17   1  20     1149.87     1206.58    140.65 o 
 -18   2  20     2401.49     2856.49    195.25 o 
 -16   2  20     1678.12     1728.79    196.30 o 
 -14   2  20     5081.05     5594.62    246.58 o 
 -12   2  20     5501.59     5937.72    246.25 o 
 -10   2  20     4696.79     4434.84    202.84 o 
  -8   2  20    17609.68    18552.12    426.71 o 
  -6   2  20    20848.98    20631.67    653.57 o 
  -4   2  20    20669.07    20492.56    456.14 o 
  -2   2  20     6111.65     5663.07    406.99 o 
   0   2  20     5316.87     5135.78    159.47 o 
   2   2  20     2961.35     3059.45    128.66 o 
   4   2  20     5081.08     4979.03    166.74 o 
   6   2  20     6793.78     6844.87    231.48 o 
   8   2  20     5407.53     4841.16    173.59 o 
  10   2  20     4429.55     4334.56    172.31 o 
  12   2  20      854.00      721.57     92.82 o 
  14   2  20     1393.60     1445.12    120.03 o 
  16   2  20     1807.54     1814.01    135.77 o 
 -17   3  20     2046.23     2048.00    312.72 o 
 -15   3  20     3319.52     3402.25    320.90 o 
 -13   3  20     7554.54     7180.11    424.33 o 
 -11   3  20     3270.74     3878.38    306.10 o 
  -9   3  20      352.55      548.40     97.84 o 
  -7   3  20     7907.58     7646.56    344.58 o 
  -5   3  20     8483.23     8551.83    293.34 o 
  -3   3  20     7827.34     7764.85    236.55 o 
  -1   3  20     8133.49     7717.21    246.50 o 
   1   3  20     2602.66     2740.29    143.34 o 
   3   3  20    13484.89    12773.83    337.19 o 
   5   3  20     3441.48     3640.87    170.71 o 
   7   3  20      880.26      796.60     87.86 o 
   9   3  20     1293.92     1500.82    128.92 o 
  11   3  20     2096.53     1953.23    129.93 o 
  13   3  20     1421.03     1205.49    114.75 o 
  15   3  20     1552.08     1569.67    129.51 o 
 -16   4  20     4696.47     4943.60    310.29 o 
 -14   4  20     2740.97     2618.43    266.40 o 
 -12   4  20     1127.85     1306.56    173.01 o 
 -10   4  20     1226.71     1286.85    198.28 o 
  -8   4  20     1851.87     1865.31    190.59 o 
  -6   4  20     3403.03     3445.34    235.53 o 
  -4   4  20      158.32      142.42    112.14 o 
  -2   4  20      690.53      535.54    194.62 o 
   0   4  20     7048.69     7023.68    231.54 o 
   2   4  20     7234.93     7595.05    246.86 o 
   4   4  20     2370.03     2360.31    144.48 o 
   6   4  20     1859.98     1904.34    141.74 o 
   8   4  20     2684.96     2568.33    158.61 o 
  10   4  20     2386.41     2366.34    158.28 o 
  12   4  20     2151.49     2259.87    160.10 o 
  14   4  20      877.93      873.19    161.05 o 
 -15   5  20      995.65      996.20    264.66 o 
 -13   5  20     1828.10     1827.47    261.70 o 
 -11   5  20       93.83      251.26    115.94 o 
  -9   5  20     1745.25     1688.06    150.44 o 
  -7   5  20     1940.76     2040.41    177.72 o 
  -5   5  20     1022.09     1380.25    173.72 o 
  -3   5  20     1273.72     1290.10    129.20 o 
  -1   5  20       14.12        0.00     61.40 o 
   1   5  20     3267.88     3042.65    184.44 o 
   3   5  20     1320.11     1231.99    157.80 o 
   5   5  20     2771.66     2626.22    158.10 o 
   7   5  20      881.57      991.78    116.14 o 
   9   5  20     1504.17     1452.39    134.19 o 
  11   5  20     1260.32     1455.09    164.41 o 
 -12   6  20      522.71      932.85    169.04 o 
 -10   6  20      515.05      458.15    140.24 o 
  -8   6  20      892.75      889.98    129.30 o 
  -6   6  20      881.00      941.37    129.64 o 
  -4   6  20      658.85      935.35    159.49 o 
  -2   6  20     1493.52     1558.16    128.21 o 
   0   6  20     1932.30     1739.58    151.94 o 
   2   6  20      834.58      747.90    102.77 o 
   4   6  20       39.65       91.75     73.38 o 
   6   6  20        9.95        0.00     70.27 o 
   8   6  20       90.85      141.81     86.71 o 
  -7   7  20      166.91      121.29     96.69 o 
  -5   7  20      125.90      181.06    163.83 o 
  -3   7  20      453.24      591.58    123.00 o 
  -1   7  20      168.06      176.55     82.10 o 
   1   7  20      247.39      198.40     96.40 o 
   3   7  20        2.55       46.89     73.92 o 
 -19   1  21       65.95        0.00    106.90 o 
 -17   1  21      222.44      280.52    131.63 o 
 -15   1  21       35.83       83.49     82.23 o 
 -13   1  21       23.94        0.00     86.19 o 
 -11   1  21        7.26        0.00     85.79 o 
  -9   1  21       60.16      138.48     77.62 o 
  -7   1  21        2.82        0.00     52.50 o 
  -5   1  21     1088.95     1215.70     76.05 o 
  -3   1  21     1309.27     1576.04     89.53 o 
  -1   1  21     1536.61     1488.70     81.73 o 
   1   1  21     2135.23     2500.75    103.69 o 
   3   1  21        4.26       86.52     42.96 o 
   5   1  21     1461.31     1535.93    103.80 o 
   7   1  21       88.32      153.46     63.52 o 
   9   1  21      127.96      191.99     71.61 o 
  11   1  21      116.53      136.11     69.15 o 
  13   1  21       88.84      205.93     80.15 o 
  15   1  21       90.74       59.57     76.26 o 
 -18   2  21      600.76      793.22    165.83 o 
 -16   2  21      353.35      395.20    107.79 o 
 -14   2  21       70.63      120.60     80.59 o 
 -12   2  21     2947.84     3403.90    261.38 o 
 -10   2  21     1199.26     1101.38    117.23 o 
  -8   2  21     5143.89     5740.18    304.90 o 
  -6   2  21      283.02      195.08     77.13 o 
  -4   2  21     1214.71     1239.02    101.06 o 
  -2   2  21      793.56      771.42     88.29 o 
   0   2  21      494.23      491.13     81.54 o 
   2   2  21      532.41      576.70     74.36 o 
   4   2  21      452.76      404.70     88.62 o 
   6   2  21      162.93      103.96     59.14 o 
   8   2  21     1105.45     1340.82    107.63 o 
  10   2  21     1992.50     2088.86    130.48 o 
  12   2  21      124.58      112.74     74.55 o 
  14   2  21      581.64      544.63     93.24 o 
 -17   3  21      503.30      476.15    152.18 o 
 -15   3  21      342.17      278.32    114.57 o 
 -13   3  21      695.17      901.79    150.05 o 
 -11   3  21     1743.47     1655.66    183.88 o 
  -9   3  21     1556.14     2156.18    474.65 o 
  -7   3  21     1101.68      984.79    167.68 o 
  -5   3  21      379.10      293.10    112.40 o 
  -3   3  21     6141.96     6410.26    215.57 o 
  -1   3  21       19.78       61.71     62.10 o 
   1   3  21     2362.09     2348.80    137.26 o 
   3   3  21      388.68      356.28     79.38 o 
   5   3  21     3874.59     3625.62    178.66 o 
   7   3  21     2647.54     2582.55    156.48 o 
   9   3  21     1796.04     1687.05    157.60 o 
  11   3  21      882.45     1119.37    109.34 o 
  13   3  21      632.36      494.88     94.33 o 
 -16   4  21     3033.89     3238.59    264.95 o 
 -14   4  21     1937.49     1904.54    553.88 o 
 -12   4  21     1578.54     1625.09    206.51 o 
 -10   4  21     1433.69     1950.24    202.92 o 
  -8   4  21     2738.15     2536.14    217.54 o 
  -6   4  21      885.91      759.02    109.50 o 
  -4   4  21     3468.30     3409.18    193.39 o 
  -2   4  21     1692.99     1775.93    195.33 o 
   0   4  21     6985.92     6807.89    233.45 o 
   2   4  21     7394.39     7134.30    243.01 o 
   4   4  21     2840.98     2446.63    205.13 o 
   6   4  21     1192.93     1104.72    115.94 o 
   8   4  21      933.86     1052.06    137.32 o 
  10   4  21      855.05      809.57    115.27 o 
  12   4  21      400.59      441.35    106.89 o 
 -13   5  21     3194.32     3409.29    271.55 o 
 -11   5  21     4046.87     3962.44    285.21 o 
  -9   5  21     3974.94     4425.76    227.11 o 
  -7   5  21     5881.26     5648.67    250.97 o 
  -5   5  21     5279.44     5467.02    304.92 o 
  -3   5  21     3073.74     3139.25    163.04 o 
  -1   5  21      182.57      219.13     74.68 o 
   1   5  21     4039.33     4015.44    279.45 o 
   3   5  21     3833.91     3493.59    179.04 o 
   5   5  21     5291.59     4950.85    209.23 o 
   7   5  21      221.83      198.81     91.68 o 
   9   5  21      890.08      788.10    114.84 o 
  11   5  21     1499.73     1628.08    163.26 o 
 -10   6  21     3809.15     3891.17    236.00 o 
  -8   6  21     4875.91     5213.71    539.96 o 
  -6   6  21     7635.81     7189.31    435.65 o 
  -4   6  21     4205.48     4077.42    366.93 o 
  -2   6  21     2730.58     2791.92    185.93 o 
   0   6  21     3146.80     3418.03    207.07 o 
   2   6  21     4057.45     3932.54    338.49 o 
   4   6  21      878.49      620.18    103.89 o 
   6   6  21     1612.74     1464.35    137.41 o 
   8   6  21     1820.09     1642.63    145.39 o 
  -5   7  21     2850.71     2951.06    213.13 o 
  -3   7  21     3503.53     3452.05    262.89 o 
  -1   7  21     3260.76     3211.06    255.97 o 
   1   7  21     2895.56     2852.71    335.98 o 
 -18   0  22     2171.21     2065.07    314.81 o 
 -16   0  22     4915.32     5214.55    433.56 o 
 -14   0  22     6685.22     7075.20    502.16 o 
 -12   0  22    18105.83    19113.52    926.67 o 
 -10   0  22     2067.39     2776.53    211.03 o 
  -8   0  22     4146.20     4426.71    238.96 o 
  -6   0  22     9361.23     9101.15    363.24 o 
  -4   0  22     9618.33     9979.78    306.50 o 
  -2   0  22    12091.97    11843.60    428.40 o 
   0   0  22    14421.25    14368.42    402.90 o 
   2   0  22     8777.88     8890.56    294.10 o 
   4   0  22     5218.25     5176.98    217.53 o 
   6   0  22     4237.68     4077.86    198.47 o 
   8   0  22    10596.47    10412.78    345.47 o 
  10   0  22     5110.56     4979.12    234.12 o 
  12   0  22      659.76      758.02    166.67 o 
  14   0  22      286.83      382.73    148.63 o 
 -17   1  22     2651.40     2531.07    409.01 o 
 -15   1  22     3817.08     4433.07    226.97 o 
 -13   1  22    10874.64    11791.04    382.08 o 
 -11   1  22     6284.77     5852.64    274.12 o 
  -9   1  22     9619.08    10510.83    366.47 o 
  -7   1  22     3175.27     3354.71    149.27 o 
  -5   1  22    11423.16    11545.18    266.38 o 
  -3   1  22    12093.84    12005.72    270.25 o 
  -1   1  22     8749.99     8607.14    199.48 o 
   1   1  22    17038.49    17074.56    360.74 o 
   3   1  22     6495.20     6145.95    212.84 o 
   5   1  22     6905.08     6529.34    199.47 o 
   7   1  22     1853.35     1857.65    117.13 o 
   9   1  22     5116.58     5196.46    187.80 o 
  11   1  22     2373.55     2460.05    141.03 o 
  13   1  22     2489.36     2370.61    144.80 o 
  15   1  22     1231.64     1232.42    122.03 o 
 -18   2  22     1786.26     1982.00    175.59 o 
 -16   2  22     5895.46     6511.68    283.57 o 
 -14   2  22     3356.03     3310.36    200.22 o 
 -12   2  22     4873.75     4960.53    287.16 o 
 -10   2  22     7277.10     7534.89    353.11 o 
  -8   2  22    10010.32    10205.35    420.33 o 
  -6   2  22    16297.83    15642.21    656.91 o 
  -4   2  22     6811.75     7110.37    225.51 o 
  -2   2  22     1912.29     1982.51    127.92 o 
   0   2  22     8557.13     8184.28    249.96 o 
   2   2  22     3944.11     3998.58    150.59 o 
   4   2  22     3427.67     3691.09    148.96 o 
   6   2  22      261.33      135.48     64.58 o 
   8   2  22     5377.55     5478.84    192.31 o 
  10   2  22     4652.18     4451.44    178.38 o 
  12   2  22     2272.66     1963.42    134.90 o 
  14   2  22      742.96      781.46    103.89 o 
 -17   3  22     3776.23     4253.20    304.57 o 
 -15   3  22     2452.15     2665.62    262.40 o 
 -13   3  22     2816.13     3243.91    254.48 o 
 -11   3  22     4798.83     4717.10    287.92 o 
  -9   3  22     4642.69     4983.36    399.61 o 
  -7   3  22     3952.19     4001.59    400.13 o 
  -5   3  22     2839.89     3178.21    218.21 o 
  -3   3  22     3166.24     3669.89    164.49 o 
  -1   3  22     1710.86     1820.17    124.83 o 
   1   3  22     2823.91     2564.55    166.32 o 
   3   3  22     3294.10     3218.00    164.97 o 
   5   3  22     4409.71     4168.09    186.48 o 
   7   3  22     1472.67     1405.73    127.86 o 
   9   3  22     1666.91     1722.71    140.55 o 
  11   3  22     3035.50     3043.18    160.29 o 
  13   3  22     1250.07     1112.91    116.36 o 
 -14   4  22     2491.22     2833.86    711.98 o 
 -12   4  22      408.03      370.82    128.20 o 
 -10   4  22      606.23      762.03    150.01 o 
  -8   4  22     2059.49     2192.77    162.91 o 
  -6   4  22      520.57      511.40    105.84 o 
  -4   4  22     2422.38     2402.46    169.07 o 
  -2   4  22     1722.42     1661.15    177.88 o 
   0   4  22     2062.56     1835.53    133.94 o 
   2   4  22    10849.63    10328.04    307.33 o 
   4   4  22     4083.29     3916.79    185.83 o 
   6   4  22     1762.97     1673.24    134.37 o 
   8   4  22      838.66      748.87    111.38 o 
  10   4  22      651.41      564.29    109.57 o 
  12   4  22      771.17      743.61    117.64 o 
 -13   5  22      323.88      237.03    126.79 o 
 -11   5  22     1364.80     1643.70    433.21 o 
  -9   5  22     1271.69     1542.45    297.05 o 
  -7   5  22     1571.33     1312.59    176.06 o 
  -5   5  22     1585.53     1495.65    221.79 o 
  -3   5  22     2013.22     1931.94    157.88 o 
  -1   5  22     1864.06     1735.62    131.92 o 
   1   5  22       38.80       47.27     69.93 o 
   3   5  22     1073.39      889.74    111.48 o 
   5   5  22      433.79      435.14    113.35 o 
   7   5  22      798.83      741.91    112.44 o 
   9   5  22      533.76      479.64    102.38 o 
 -10   6  22      568.83      602.35    120.97 o 
  -8   6  22      842.09      688.42    127.85 o 
  -6   6  22     1103.84     1284.37    150.58 o 
  -4   6  22      202.02      209.04    120.51 o 
  -2   6  22       64.48      261.77    145.72 o 
   0   6  22       14.15       89.72     73.96 o 
   2   6  22      147.64      196.06     81.41 o 
   4   6  22        8.56        0.00     73.26 o 
   6   6  22      422.65      457.76     99.78 o 
 -17   1  23       19.73       17.01    103.27 o 
 -15   1  23      329.63      295.72    119.52 o 
 -13   1  23      645.62      901.18    119.84 o 
 -11   1  23     2889.96     2683.40    181.84 o 
  -9   1  23     1102.89     1341.95    126.86 o 
  -7   1  23       21.07       55.50     68.12 o 
  -5   1  23      621.77      623.73     70.75 o 
  -3   1  23      153.27      238.21     62.99 o 
  -1   1  23      214.83      351.75     67.13 o 
   1   1  23     1126.97     1307.87     96.52 o 
   3   1  23       26.44       35.80     62.38 o 
   5   1  23       24.73      116.73     62.30 o 
   7   1  23     1586.91     1755.71    118.60 o 
   9   1  23      296.70      314.55     80.05 o 
  11   1  23       17.23      118.95     75.45 o 
  13   1  23        3.78        0.00     71.69 o 
 -16   2  23     1688.95     2127.93    217.87 o 
 -14   2  23      378.97      226.81    119.43 o 
 -12   2  23     1440.68     1726.30    189.35 o 
 -10   2  23      467.71      638.41    136.32 o 
  -8   2  23      411.14      267.40    109.00 o 
  -6   2  23     1961.10     1909.17    142.14 o 
  -4   2  23     3191.73     3368.10    159.45 o 
  -2   2  23      489.05      348.88     76.67 o 
   0   2  23       43.93        0.00     63.05 o 
   2   2  23      272.39      258.43     77.97 o 
   4   2  23        8.39        0.00     58.89 o 
   6   2  23     1063.20     1118.32    100.84 o 
   8   2  23       81.07       55.34     68.65 o 
  10   2  23      640.58      665.13     95.70 o 
  12   2  23      196.14      159.81     79.99 o 
  14   2  23      221.80      127.94     85.09 o 
 -15   3  23      636.34      590.37    142.73 o 
 -13   3  23     1023.99      992.03    164.29 o 
 -11   3  23      216.46      166.19    216.08 o 
  -9   3  23      222.54      264.73    115.33 o 
  -7   3  23      429.87      438.35    172.88 o 
  -5   3  23     2441.47     2816.34    353.06 o 
  -3   3  23     7347.06     7671.17    259.21 o 
  -1   3  23     1625.39     1503.10    121.11 o 
   1   3  23     1406.12     1393.04    121.63 o 
   3   3  23     1265.00     1388.29    121.63 o 
   5   3  23      855.78      901.52    110.03 o 
   7   3  23     1629.78     1793.28    140.40 o 
   9   3  23     1215.00     1232.06    130.34 o 
  11   3  23      532.28      439.41     92.74 o 
  13   3  23      165.80      231.56     86.45 o 
 -14   4  23     1502.52     1490.23    460.20 o 
 -12   4  23     2711.62     3215.37    457.94 o 
 -10   4  23     1929.54     1844.17    202.38 o 
  -8   4  23     1880.31     1908.14    156.84 o 
  -6   4  23     3289.19     3319.11    198.54 o 
  -4   4  23      535.80      525.90    107.79 o 
  -2   4  23     3791.67     3782.39    269.44 o 
   0   4  23     1876.65     1909.58    136.41 o 
   2   4  23     5116.38     5221.36    558.77 o 
   4   4  23     1834.49     1638.84    131.84 o 
   6   4  23      672.23      731.06    109.77 o 
   8   4  23     1933.67     1845.92    147.13 o 
  10   4  23     1225.90     1242.05    134.21 o 
 -11   5  23     4771.74     5052.62    457.24 o 
  -9   5  23     3503.13     3263.11    339.71 o 
  -7   5  23     3437.78     3288.86    204.73 o 
  -5   5  23     2658.47     2946.00    303.84 o 
  -3   5  23     2388.20     2033.89    166.95 o 
  -1   5  23     3478.70     3383.91    252.28 o 
   1   5  23      821.49      584.70     99.41 o 
   3   5  23      964.64      987.77    117.06 o 
   5   5  23     1561.86     1353.94    132.06 o 
   7   5  23     2168.84     2268.66    161.37 o 
   9   5  23     1109.96     1388.51    142.08 o 
  -8   6  23     4446.21     4603.60    440.70 o 
  -6   6  23     2627.20     2257.65    226.12 o 
  -4   6  23     2668.05     2776.30    196.81 o 
  -2   6  23     3088.41     3226.47    211.50 o 
   0   6  23     3035.00     3288.83    276.40 o 
   2   6  23     2652.57     2509.13    164.08 o 
   4   6  23      565.37      472.04    107.57 o 
 -16   0  24     4090.70     3914.22    399.78 o 
 -14   0  24     5116.15     5525.88    448.19 o 
 -12   0  24     3199.39     3256.40    329.44 o 
 -10   0  24     1648.37     1838.71    258.39 o 
  -8   0  24     4262.73     4771.73    259.40 o 
  -6   0  24     6138.51     6369.46    295.49 o 
  -4   0  24     9227.31     8968.02    667.29 o 
  -2   0  24     2511.09     2683.42    199.12 o 
   0   0  24     7441.66     7637.05    274.49 o 
   2   0  24    12897.36    13193.59    392.68 o 
   4   0  24    14331.10    14368.14    425.15 o 
   6   0  24    11333.80    11037.63   1110.89 o 
   8   0  24     2718.78     2501.89    230.93 o 
  10   0  24     5474.92     5541.00    333.94 o 
  12   0  24       98.41      158.10    153.05 o 
 -17   1  24     1524.58     1734.33    204.74 o 
 -15   1  24     3965.50     4055.71    382.02 o 
 -13   1  24     5448.13     6168.66    264.29 o 
 -11   1  24     6266.79     7021.47    275.83 o 
  -9   1  24     2865.58     3385.25    187.23 o 
  -7   1  24    11945.83    11808.18    375.94 o 
  -5   1  24     6842.10     7531.68    236.59 o 
  -3   1  24    12948.29    13801.27    408.31 o 
  -1   1  24     4403.50     4185.69    154.64 o 
   1   1  24     2424.48     2999.33    137.33 o 
   3   1  24     5903.36     5871.33    252.83 o 
   5   1  24     6287.07     6473.58    206.85 o 
   7   1  24     3376.27     3372.96    208.86 o 
   9   1  24     2289.16     2243.18    147.78 o 
  11   1  24      676.21      744.10    101.48 o 
  13   1  24     2251.70     2300.97    149.90 o 
 -16   2  24     1565.28     1544.67    199.21 o 
 -14   2  24     4427.30     5121.79    306.48 o 
 -12   2  24     4692.20     5294.92    307.67 o 
 -10   2  24     4871.68     4962.09    340.23 o 
  -8   2  24     4611.77     5012.87    282.07 o 
  -6   2  24     9487.26     9051.61    452.30 o 
  -4   2  24    10570.29    11260.38    311.65 o 
  -2   2  24     3105.58     3371.04    191.43 o 
   0   2  24     1262.71     1258.41    114.02 o 
   2   2  24     3540.93     3429.22    172.74 o 
   4   2  24      916.54     1114.34    114.72 o 
   6   2  24     1995.85     2002.36    151.73 o 
   8   2  24     1537.79     1375.41    116.34 o 
  10   2  24     3477.99     3434.71    168.76 o 
  12   2  24     1541.29     1206.99    119.58 o 
 -15   3  24     3293.16     3677.83    283.76 o 
 -13   3  24     2075.95     2276.43    229.86 o 
 -11   3  24     5228.48     5660.77    323.24 o 
  -9   3  24     3051.39     2982.93    238.53 o 
  -7   3  24     1388.40     1698.77    197.10 o 
  -5   3  24     2433.94     2942.33    184.35 o 
  -3   3  24     1085.40     1230.61    115.13 o 
  -1   3  24     1861.58     2012.50    136.40 o 
   1   3  24     7766.05     7761.84    258.88 o 
   3   3  24     2346.01     2414.97    154.08 o 
   5   3  24     3177.88     3115.76    173.49 o 
   7   3  24     2314.67     2106.64    166.17 o 
   9   3  24     1733.49     1690.64    147.21 o 
  11   3  24     1429.14     1435.70    145.27 o 
 -12   4  24     2613.78     3291.20    269.48 o 
 -10   4  24      948.94     1011.57    240.46 o 
  -8   4  24     1846.35     2039.89    173.58 o 
  -6   4  24     3460.55     3698.71    214.99 o 
  -4   4  24     2257.97     2431.18    175.75 o 
  -2   4  24     1186.72     1295.20    140.53 o 
   0   4  24     2469.64     2413.25    151.65 o 
   2   4  24     3095.57     2686.66    162.28 o 
   4   4  24     2178.26     1896.78    152.60 o 
   6   4  24      225.93      196.71     82.34 o 
   8   4  24      903.54      714.82    153.51 o 
  10   4  24     1566.28     1385.83    142.52 o 
  -9   5  24      775.77      591.86    148.71 o 
  -7   5  24     1295.53     1523.02    217.39 o 
  -5   5  24     1754.05     1778.77    231.21 o 
  -3   5  24      646.10      648.30    117.66 o 
  -1   5  24     2122.51     2434.34    156.71 o 
   1   5  24     1117.22     1088.50    121.55 o 
   3   5  24      790.60      866.34    133.83 o 
   5   5  24       22.50       29.75     98.02 o 
   7   5  24      209.90      295.86    112.94 o 
  -4   6  24      196.50      437.11    111.66 o 
  -2   6  24      532.68      475.28    139.19 o 
   0   6  24      182.94      205.74     86.32 o 
   2   6  24      371.10      288.10     89.99 o 
 -15   1  25      901.82     1166.65    173.08 o 
 -13   1  25      182.78       52.34    101.94 o 
 -11   1  25      163.12      141.54     94.35 o 
  -9   1  25      122.25       29.30     93.70 o 
  -7   1  25     1934.62     2064.01    188.06 o 
  -5   1  25       60.38       24.88     68.73 o 
  -3   1  25       94.57      117.11     64.06 o 
  -1   1  25       93.23      200.69     74.06 o 
   1   1  25       25.06      122.80     63.11 o 
   3   1  25      388.89      281.27     89.29 o 
   5   1  25       35.66      132.79     71.98 o 
   7   1  25      163.04      247.44     78.55 o 
   9   1  25        1.92      107.97     73.26 o 
  11   1  25       98.59       45.19     78.13 o 
 -14   2  25     1752.82     2035.72    217.86 o 
 -12   2  25      362.66      477.73    135.87 o 
 -10   2  25     1109.45     1144.54    166.62 o 
  -8   2  25      765.18      910.20    222.87 o 
  -6   2  25      939.07      936.26    147.29 o 
  -4   2  25     1140.99     1625.67    164.14 o 
  -2   2  25       59.26      143.39     71.93 o 
   0   2  25     1252.49     1140.13    113.68 o 
   2   2  25      688.26      817.56    107.18 o 
   4   2  25      943.87      762.19    107.25 o 
   6   2  25      509.26      575.55    103.87 o 
   8   2  25      410.18      465.57     89.54 o 
  10   2  25       19.77      127.60     80.05 o 
 -13   3  25      493.87      706.91    189.44 o 
 -11   3  25     2642.53     3123.28    254.51 o 
  -9   3  25      354.53      270.94    123.79 o 
  -7   3  25     3842.67     3896.16    428.16 o 
  -5   3  25     2172.51     2198.37    302.45 o 
  -3   3  25     1244.87     1298.17    132.72 o 
  -1   3  25     4865.74     5072.74    206.33 o 
   1   3  25     1225.51     1349.86    150.69 o 
   3   3  25     1348.68     1239.53    124.78 o 
   5   3  25      602.33      711.02    106.52 o 
   7   3  25      232.65      269.42     90.26 o 
   9   3  25      295.86      311.63    101.34 o 
 -12   4  25     2875.63     3012.10    265.30 o 
 -10   4  25     2549.66     2618.78    259.09 o 
  -8   4  25     1434.00     1541.47    186.84 o 
  -6   4  25     1649.92     1586.96    155.29 o 
  -4   4  25     1592.33     2016.26    210.96 o 
  -2   4  25     1027.17     1085.43    136.14 o 
   0   4  25     2462.97     2384.24    154.71 o 
   2   4  25     2132.40     2126.49    283.39 o 
   4   4  25     2182.53     2065.47    152.08 o 
   6   4  25      592.05      364.21    160.24 o 
   8   4  25      697.62      512.89    110.20 o 
  -9   5  25     1702.42     1680.37    259.61 o 
  -7   5  25     2038.56     2138.49    180.86 o 
  -5   5  25     2030.76     2530.44    227.56 o 
  -3   5  25     2345.56     2353.28    184.67 o 
  -1   5  25      651.33      724.06    124.66 o 
   1   5  25     1278.08     1403.18    184.37 o 
   3   5  25     2217.32     1998.07    151.87 o 
   5   5  25     1525.60     1494.91    155.69 o 
 -14   0  26     3291.94     3305.50    366.35 o 
 -12   0  26     2226.13     2290.73    304.01 o 
 -10   0  26     3033.85     3256.40    342.67 o 
  -8   0  26     2336.65     2524.39    288.69 o 
  -6   0  26    13215.18    12614.31    666.88 o 
  -4   0  26     9872.21    10725.65    419.46 o 
  -2   0  26     5207.27     4915.65    274.03 o 
   0   0  26     3303.97     3912.09    270.76 o 
   2   0  26     6619.31     6319.79    329.45 o 
   4   0  26     2542.99     2918.79    240.24 o 
   6   0  26      628.00      562.53    156.52 o 
   8   0  26     2308.29     2280.45    236.00 o 
  10   0  26     2356.52     2764.59    279.64 o 
 -15   1  26     2485.67     2580.40    234.50 o 
 -13   1  26     3746.75     4165.65    413.71 o 
 -11   1  26     5659.53     5791.33    885.92 o 
  -9   1  26     2222.24     2950.17    233.03 o 
  -7   1  26     3666.33     3884.65    247.33 o 
  -5   1  26     4879.56     5048.47    302.22 o 
  -3   1  26     2255.86     2714.11    174.76 o 
  -1   1  26     4696.04     4853.38    198.46 o 
   1   1  26     6285.67     6446.07    234.53 o 
   3   1  26     4394.27     4376.09    194.96 o 
   5   1  26     1571.63     1782.80    124.71 o 
   7   1  26     2521.03     2522.69    191.57 o 
   9   1  26     1744.48     2022.08    138.64 o 
  11   1  26     2348.70     2461.39    181.62 o 
 -14   2  26     4151.65     3990.31    401.00 o 
 -12   2  26     2304.05     2387.91    228.29 o 
 -10   2  26     2543.70     3033.08    246.33 o 
  -8   2  26     2674.25     3010.82    237.40 o 
  -6   2  26     3340.68     3826.80    257.78 o 
  -4   2  26     2355.45     2755.84    181.87 o 
  -2   2  26     2204.77     2547.71    152.13 o 
   0   2  26     1685.77     2001.84    141.50 o 
   2   2  26     5953.28     6019.49    313.80 o 
   4   2  26     3003.06     2925.05    171.67 o 
   6   2  26     2184.48     2365.42    162.71 o 
   8   2  26     1680.00     1674.18    148.00 o 
  10   2  26     2310.02     2138.63    146.83 o 
 -13   3  26     3355.99     3920.77    467.34 o 
 -11   3  26     1601.00     1916.40    213.54 o 
  -9   3  26     3777.97     3883.77    367.74 o 
  -7   3  26     3476.55     3586.91    536.29 o 
  -5   3  26     2704.61     3249.27    243.33 o 
  -3   3  26     3387.05     3632.55    218.76 o 
  -1   3  26     2380.30     2491.12    169.03 o 
   1   3  26     2247.28     2329.48    153.61 o 
   3   3  26     2790.90     2828.44    170.98 o 
   5   3  26      902.31      821.39    112.67 o 
   7   3  26     1636.45     1610.04    146.67 o 
   9   3  26     1536.87     1641.48    185.83 o 
 -10   4  26     2815.82     2914.65    256.95 o 
  -8   4  26     2100.14     2395.73    361.65 o 
  -6   4  26     2302.37     2649.06    191.04 o 
  -4   4  26     1896.04     1904.66    183.58 o 
  -2   4  26     3148.49     3232.26    284.68 o 
   0   4  26     2239.54     2340.49    256.20 o 
   2   4  26      448.14      477.89     99.99 o 
   4   4  26     1499.32     1780.21    173.31 o 
   6   4  26      700.33      810.23    120.30 o 
  -5   5  26     1190.66     1139.92    303.73 o 
  -3   5  26     1107.08      953.39    137.84 o 
  -1   5  26      744.31      803.45    131.93 o 
   1   5  26     1252.08     1033.43    122.89 o 
   3   5  26      477.10      595.32    110.47 o 
 -13   1  27      583.31      362.52    195.36 o 
 -11   1  27      333.65      237.50    173.08 o 
  -9   1  27      434.11      455.70    130.82 o 
  -7   1  27       16.92       31.42     95.08 o 
  -5   1  27       43.88      142.42     74.58 o 
  -3   1  27       36.41       16.58     65.08 o 
  -1   1  27       92.10      182.04     80.35 o 
   1   1  27       76.26      204.65     83.54 o 
   3   1  27        5.36       71.93     60.34 o 
   5   1  27      927.68      940.28    104.41 o 
   7   1  27      636.81      525.01     95.66 o 
   9   1  27     1096.94     1125.09    165.24 o 
 -12   2  27      711.74      758.76    163.40 o 
 -10   2  27     1164.25     1234.57    316.55 o 
  -8   2  27     1207.54     1509.10    184.76 o 
  -6   2  27      579.65      607.50    142.39 o 
  -4   2  27      712.96      896.84    124.89 o 
  -2   2  27     3330.18     3521.60    281.47 o 
   0   2  27      280.80      212.51     89.56 o 
   2   2  27     1559.20     1848.50    143.70 o 
   4   2  27      716.54      707.34    110.08 o 
   6   2  27       52.33       58.21     99.22 o 
   8   2  27      362.76      191.78    109.76 o 
 -11   3  27      315.85      479.93    143.49 o 
  -9   3  27     1345.90     1897.32    208.89 o 
  -7   3  27     1199.80     1016.60    168.18 o 
  -5   3  27     5714.43     7035.96    379.24 o 
  -3   3  27     2059.41     2233.11    177.17 o 
  -1   3  27     1182.59     1243.48    124.01 o 
   1   3  27      981.21     1177.63    125.14 o 
   3   3  27      413.04      396.59     99.28 o 
   5   3  27     1015.08      998.08    123.23 o 
   7   3  27      291.02       81.05     87.20 o 
  -8   4  27      847.48     1000.54    176.88 o 
  -6   4  27     3450.96     3856.53    259.98 o 
  -4   4  27     1057.71     1062.17    138.73 o 
  -2   4  27     1142.52     1334.33    175.95 o 
   0   4  27     1089.74     1399.96    161.65 o 
   2   4  27     1435.71     1442.24    138.31 o 
   4   4  27      663.58      672.94    157.74 o 
 -12   0  28     2949.81     2967.01    353.81 o 
 -10   0  28     1451.66     1948.75    282.42 o 
  -8   0  28     2421.83     2355.85    287.65 o 
  -2   0  28     3634.99     3621.35    386.20 o 
   0   0  28     1356.34     1981.57    208.38 o 
   2   0  28     1598.33     2055.82    216.70 o 
   4   0  28     3167.03     3173.34    392.82 o 
   6   0  28     2652.66     2747.19    361.65 o 
   8   0  28     1633.24     2071.44    274.94 o 
 -11   1  28     3434.64     4757.66    427.64 o 
  -9   1  28     3686.02     3684.03    379.23 o 
  -7   1  28     2182.71     2158.20    206.56 o 
  -5   1  28     5097.44     5735.97    309.05 o 
  -3   1  28     1311.47     1590.74    212.86 o 
  -1   1  28     2715.45     3041.21    205.99 o 
   1   1  28     2982.80     3252.02    178.89 o 
   3   1  28     2595.03     2747.48    170.16 o 
   5   1  28     2273.07     2346.46    199.65 o 
   7   1  28     1494.19     1652.83    154.29 o 
 -10   2  28     1726.15     2242.45    224.49 o 
  -8   2  28     2257.88     2642.43    232.72 o 
  -6   2  28     3621.71     4435.56    290.14 o 
  -4   2  28     2671.91     2811.46    191.71 o 
  -2   2  28     2419.65     2861.20    220.36 o 
   0   2  28     1835.44     1922.62    191.26 o 
   2   2  28     2214.05     2537.61    188.40 o 
   4   2  28     3420.33     3899.53    203.79 o 
   6   2  28     1758.98     1993.74    158.44 o 
  -9   3  28     2225.47     2432.63    300.88 o 
  -7   3  28     2371.51     2602.38    240.57 o 
  -5   3  28     2790.80     3409.97    214.06 o 
  -3   3  28     2377.90     2770.33    412.64 o 
  -1   3  28     1425.42     1628.77    141.06 o 
   1   3  28     1382.35     1601.52    156.87 o 
   3   3  28     2967.09     3191.60    186.98 o 
   5   3  28     1164.55     1233.32    138.14 o 
  -4   4  28     2722.02     3169.87    248.42 o 
  -2   4  28     1294.17     1696.00    220.08 o 
   0   4  28     1709.08     2015.87    186.40 o 
   2   4  28     1906.46     1923.45    180.11 o 
  -9   1  29        7.02       62.68    139.30 o 
  -7   1  29      187.68      147.65    162.98 o 
  -5   1  29      517.19      577.46    142.78 o 
  -3   1  29       99.67       78.27     92.81 o 
  -1   1  29      244.79      449.17    100.52 o 
   1   1  29      483.18      616.71    107.97 o 
   3   1  29      861.61      843.79    143.24 o 
   5   1  29      204.50      166.96    116.32 o 
  -8   2  29     1137.14      994.52    171.26 o 
  -6   2  29     1828.84     2044.29    212.85 o 
  -4   2  29      268.80      416.91    109.60 o 
  -2   2  29        5.09       76.12     83.56 o 
   0   2  29      797.09     1193.45    129.97 o 
   2   2  29      877.17      937.35    122.79 o 
   4   2  29      757.82      972.22    151.80 o 
  -7   3  29      428.61      331.58    141.27 o 
  -5   3  29     1504.98     1873.77    228.49 o 
  -3   3  29      840.84     1156.22    186.67 o 
  -1   3  29      929.27     1034.87    207.01 o 
   1   3  29      988.91     1062.56    132.22 o 
   3   3  29      600.89      544.99    113.09 o 
  -2   0  30      917.59      556.84    236.46 o 
   0   0  30     2002.44     2851.74    379.23 o 
   2   0  30     1058.00     1506.35    235.06 o 
   4   0  30      818.78     1356.96    317.60 o 
  -7   1  30     3603.96     3816.71    386.20 o 
  -5   1  30     2725.57     3224.58    389.33 o 
  -3   1  30     2256.57     2632.06    373.98 o 
  -1   1  30     1043.33     1402.03    163.11 o 
   1   1  30     2695.54     2824.66    211.31 o 
   3   1  30     4013.55     4795.93    268.73 o 
  -6   2  30     2841.91     3528.10    272.16 o 
  -4   2  30     2926.23     3171.04    211.61 o 
  -2   2  30     1719.94     1965.25    177.01 o 
   0   2  30     3690.73     4213.73    212.30 o 
   2   2  30     2157.95     2110.57    164.71 o 
  -3   1  31       16.64      211.16    187.88 o 
  -1   1  31      350.51      373.74    124.85 o 
                                                 
